# Supplementary material for: An observational study on risk of secondary cancers in chronic myeloid leukemia patients in the TKI era in the United States
Source: PeerJ. 2018 Feb 12;6:e4342. doi: 10.7717/peerj.4342 (PMC5813591; doi:10.7717/peerj.4342)
Supplement: Supplemental Information 2 [file peerj-06-4342-s002.xlsx]

## Sheet: Sheet2
SEER registry	Patient ID	Record number recode	Site recode B ICD-O-3/WHO 2008 (Event Variable)	Chemotherapy recode (yes, no/unk)	Radiation recode	Survival months	Vital status recode (study cutoff used)	Age recode with <1 year olds	Histologic Type ICD-O-3	ICD-O-3 Hist/behav, malignant	ICD-O-3 Hist/behav	Age at diagnosis	Month of diagnosis recode	Year of diagnosis	Month of follow-up recode	Year of follow-up recode	Event Number	Reason for Exit	Sequence Number (Calculated)	Age at Event in Months (Calculated)	Months Since Index (Calculated)	Person Time Years (Calculated)
Detroit (Metropolitan) - 2000+	18752393	2	Adrenal Gland	No/Unknown	None/Unknown	1	Dead	60-64 years	8010	8010/3: Carcinoma, NOS	8010/3: Carcinoma, NOS	60	February	2005	March	2005	1		2	727	2
Detroit (Metropolitan) - 2000+	18752393	3	Adrenal Gland	No/Unknown	None/Unknown	1	Dead	60-64 years	8010	8010/3: Carcinoma, NOS	8010/3: Carcinoma, NOS	60	February	2005	March	2005	2	Death	3	727	2	0.08
New Jersey - 2000+	91376195	2	Appendix	No/Unknown	None/Unknown	73	Alive	60-64 years	8243	8243/3: Goblet cell carcinoid	8243/3: Goblet cell carcinoid	60	September	2008	November	2014	1	Lost to Follow-up	2	721	45	9.75
Seattle (Puget Sound) - 2000+	34138211	2	Appendix	Yes	None/Unknown	34	Alive	45-49 years	8480	8480/3: Mucinous adenocarcinoma	8480/3: Mucinous adenocarcinoma	47	February	2012	December	2014	1	End of Study	2	573	110	11.87
Los Angeles - 2000+	50915090	2	Appendix	Yes	None/Unknown	2	Dead	45-49 years	8255	8255/3: Adenocarcinoma with mixed subtypes	8255/3: Adenocarcinoma with mixed subtypes	46	September	2007	December	2007	1	Death	2	557	7	0.67
California excluding SF/SJM/LA - 2000+	64569692	2	Ascending Colon	No/Unknown	None/Unknown	136	Alive	75-79 years	8140	8140/3: Adenocarcinoma, NOS	8140/3: Adenocarcinoma, NOS	79	August	2003	December	2014	1	End of Study	2	960	2	11.38
Greater Georgia - 2000+	96195169	2	Ascending Colon	No/Unknown	None/Unknown	127	Alive	75-79 years	8140	8140/3: Adenocarcinoma, NOS	8140/3: Adenocarcinoma, NOS	76	May	2004	December	2014	1	End of Study	2	916	4	10.8
Seattle (Puget Sound) - 2000+	35033873	3	Ascending Colon	No/Unknown	None/Unknown	54	Dead	85+ years	8480	8480/3: Mucinous adenocarcinoma	8480/3: Mucinous adenocarcinoma	89	June	2009	December	2013	2		3	1074	38
Los Angeles - 2000+	51975104	2	Ascending Colon	No/Unknown	None/Unknown	50	Alive	70-74 years	8263	8263/3: Adenocarcinoma in tubulovillous adenoma	8263/3: Adenocarcinoma in tubulovillous adenoma	70	October	2010	December	2014	1	End of Study	2	847	8	4.71
Kentucky - 2000+	75115145	2	Ascending Colon	No/Unknown	None/Unknown	22	Alive	70-74 years	8140	8140/3: Adenocarcinoma, NOS	8140/3: Adenocarcinoma, NOS	71	February	2013	December	2014	1	End of Study	2	856	128	12.38
Seattle (Puget Sound) - 2000+	34126922	2	Ascending Colon	Yes	None/Unknown	17	Alive	60-64 years	8480	8480/3: Mucinous adenocarcinoma	8480/3: Mucinous adenocarcinoma	60	July	2013	December	2014	1	End of Study	2	726	138	12.8
Louisiana - 2000+	80173833	2	Ascending Colon	Yes	None/Unknown	9	Alive	65-69 years	8481	8481/3: Mucin-producing adenocarcinoma	8481/3: Mucin-producing adenocarcinoma	69	April	2014	December	2014	1	End of Study	2	836	61	5.63
Seattle (Puget Sound) - 2000+	35141022	2	Ascending Colon	No/Unknown	None/Unknown	4	Alive	80-84 years	8480	8480/3: Mucinous adenocarcinoma	8480/3: Mucinous adenocarcinoma	80	August	2014	December	2014	1	End of Study	2	970	73	6.29
Los Angeles - 2000+	52056491	2	Brain	Yes	Beam radiation	17	Dead	50-54 years	9442	9442/3: Gliosarcoma	9442/3: Gliosarcoma	51	September	2011	March	2013	1	Death	2	623	6	1.83
Louisiana - 2000+	78115219	2	Brain	Yes	Beam radiation	2	Dead	50-54 years	9440	9440/3: Glioblastoma, NOS	9440/3: Glioblastoma, NOS	51	October	2007	December	2007	1	Death	2	615	58	4.83
Utah - 2000+	38133975	2	Cecum	No/Unknown	None/Unknown	Unknown	Dead	70-74 years	8240	8240/3: Carcinoid tumor, NOS	8240/3: Carcinoid tumor, NOS	74	January	2010	January	2010	1		2	898	39
Louisiana - 2000+	79152332	2	Cecum	Yes	None/Unknown	98	Alive	60-64 years	8480	8480/3: Mucinous adenocarcinoma	8480/3: Mucinous adenocarcinoma	62	October	2006	December	2014	1	End of Study	2	753	42	11.55
Los Angeles - 2000+	51011491	2	Cecum	No/Unknown	None/Unknown	71	Alive	75-79 years	8140	8140/3: Adenocarcinoma, NOS	8140/3: Adenocarcinoma, NOS	78	November	2008	November	2014	1	Lost to Follow-up	2	939	6	6.34
Louisiana - 2000+	78166517	2	Cecum	Yes	None/Unknown	58	Alive	50-54 years	8480	8480/3: Mucinous adenocarcinoma	8480/3: Mucinous adenocarcinoma	50	October	2009	September	2014	1	Lost to Follow-up	2	608	43	8.34
Kentucky - 2000+	75075909	2	Cecum	No/Unknown	None/Unknown	24	Dead	75-79 years	8140	8140/3: Adenocarcinoma, NOS	8140/3: Adenocarcinoma, NOS	78	March	2006	March	2008	1		2	941	44
San Francisco-Oakland SMSA - 2000+	4481547	2	Cecum	No/Unknown	None/Unknown	18	Dead	80-84 years	8263	8263/3: Adenocarcinoma in tubulovillous adenoma	8263/3: Adenocarcinoma in tubulovillous adenoma	83	April	2006	October	2007	1	Death	2	1000	16	2.66
California excluding SF/SJM/LA - 2000+	67473110	2	Cecum	No/Unknown	None/Unknown	8	Dead	80-84 years	8140	8140/3: Adenocarcinoma, NOS	8140/3: Adenocarcinoma, NOS	81	July	2008	April	2009	1	Death	2	974	26	2.75
Seattle (Puget Sound) - 2000+	34210992	2	Cecum	No/Unknown	None/Unknown	6	Dead	80-84 years	8480	8480/3: Mucinous adenocarcinoma	8480/3: Mucinous adenocarcinoma	80	June	2005	December	2005	1	Death	2	965	6	0.83
San Francisco-Oakland SMSA - 2000+	6237828	2	Cecum	No/Unknown	None/Unknown	5	Alive	50-54 years	8263	8263/3: Adenocarcinoma in tubulovillous adenoma	8263/3: Adenocarcinoma in tubulovillous adenoma	54	July	2014	December	2014	1	End of Study	2	656	2	0.46
California excluding SF/SJM/LA - 2000+	64771473	2	Cecum	No/Unknown	None/Unknown	5	Dead	75-79 years	8140	8140/3: Adenocarcinoma, NOS	8140/3: Adenocarcinoma, NOS	79	April	2012	September	2012	1	Death	2	958	89	7.67
California excluding SF/SJM/LA - 2000+	67500224	3	Cecum	No/Unknown	None/Unknown	3	Dead	65-69 years	8000	8000/3: Neoplasm, malignant	8000/3: Neoplasm, malignant	65	October	2012	February	2013	2	Death	3	791	48	4.17
Detroit (Metropolitan) - 2000+	18915151	2	Cecum	Yes	None/Unknown	2	Dead	55-59 years	8140	8140/3: Adenocarcinoma, NOS	8140/3: Adenocarcinoma, NOS	58	February	2010	April	2010	1	Death	2	704	43	3.58
Hawaii - 2000+	22078440	2	Cervix Uteri	No/Unknown	None/Unknown	86	Alive	45-49 years	8076	8076/3: Squamous cell carcinoma, micro-invasive	8076/3: Squamous cell carcinoma, micro-invasive	48	October	2007	December	2014	1	End of Study	2	576	13	8.13
Atlanta (Metropolitan) - 2000+	41409352	2	Cervix Uteri	Yes	Combination of beam with implants or isotopes	51	Alive	55-59 years	8070	8070/3: Squamous cell carcinoma, NOS	8070/3: Squamous cell carcinoma, NOS	55	September	2010	December	2014	1	End of Study	2	666	12	5.13
Connecticut - 2000+	11728665	2	Cervix Uteri	Yes	Beam radiation	33	Dead	45-49 years	8070	8070/3: Squamous cell carcinoma, NOS	8070/3: Squamous cell carcinoma, NOS	45	June	2005	March	2008	1	Death	2	550	13	3.67
California excluding SF/SJM/LA - 2000+	67510475	2	Cervix Uteri	Yes	Beam radiation	19	Dead	70-74 years	8260	8260/3: Papillary adenocarcinoma, NOS	8260/3: Papillary adenocarcinoma, NOS	74	September	2011	April	2013	1	Death	2	893	35	4.33
Los Angeles - 2000+	52949985	2	Cervix Uteri	No/Unknown	Radioactive implants	9	Alive	65-69 years	8380	8380/3: Endometrioid carcinoma	8380/3: Endometrioid carcinoma	66	May	2013	February	2014	1	Lost to Follow-up	2	794	7	1.17
California excluding SF/SJM/LA - 2000+	64697294	2	Chronic Lymphocytic Leukemia	Yes	None/Unknown	127	Alive	50-54 years	9823	9823/3: Chronic lymphocytic leukemia/small lymphocytic lymphoma	9823/3: Chronic lymphocytic leukemia/small lymphocytic lymphoma	52	May	2004	December	2014	1	End of Study	2	632	5	10.87
Kentucky - 2000+	75130796	2	Chronic Lymphocytic Leukemia	No/Unknown	None/Unknown	92	Dead	70-74 years	9823	9823/3: Chronic lymphocytic leukemia/small lymphocytic lymphoma	9823/3: Chronic lymphocytic leukemia/small lymphocytic lymphoma	72	February	2006	October	2013	1	Death	2	867	30	10
San Francisco-Oakland SMSA - 2000+	5277854	2	Chronic Lymphocytic Leukemia	No/Unknown	None/Unknown	90	Alive	55-59 years	9823	9823/3: Chronic lymphocytic leukemia/small lymphocytic lymphoma	9823/3: Chronic lymphocytic leukemia/small lymphocytic lymphoma	59	June	2007	December	2014	1	End of Study	2	720	32	10.04
Greater Georgia - 2000+	96155040	2	Chronic Lymphocytic Leukemia	No/Unknown	None/Unknown	71	Alive	65-69 years	9823	9823/3: Chronic lymphocytic leukemia/small lymphocytic lymphoma	9823/3: Chronic lymphocytic leukemia/small lymphocytic lymphoma	65	January	2009	December	2014	1	End of Study	2	792	78	12.29
Los Angeles - 2000+	49829342	2	Chronic Lymphocytic Leukemia	Yes	None/Unknown	66	Dead	75-79 years	9823	9823/3: Chronic lymphocytic leukemia/small lymphocytic lymphoma	9823/3: Chronic lymphocytic leukemia/small lymphocytic lymphoma	78	October	2006	May	2012	1	Death	2	939	48	9.42
California excluding SF/SJM/LA - 2000+	68872856	2	Chronic Lymphocytic Leukemia	No/Unknown	None/Unknown	42	Alive	40-44 years	9823	9823/3: Chronic lymphocytic leukemia/small lymphocytic lymphoma	9823/3: Chronic lymphocytic leukemia/small lymphocytic lymphoma	44	June	2011	December	2014	1	End of Study	2	538	9	4.13
Atlanta (Metropolitan) - 2000+	40394892	3	Chronic Lymphocytic Leukemia	No/Unknown	None/Unknown	42	Alive	65-69 years	9823	9823/3: Chronic lymphocytic leukemia/small lymphocytic lymphoma	9823/3: Chronic lymphocytic leukemia/small lymphocytic lymphoma	66	June	2011	December	2014	1	End of Study	3	799	63	8.63
Seattle (Puget Sound) - 2000+	35108880	2	Chronic Lymphocytic Leukemia	Yes	None/Unknown	41	Alive	55-59 years	9823	9823/3: Chronic lymphocytic leukemia/small lymphocytic lymphoma	9823/3: Chronic lymphocytic leukemia/small lymphocytic lymphoma	57	July	2011	December	2014	1	End of Study	2	696	41	6.71
Louisiana - 2000+	78145519	2	Chronic Lymphocytic Leukemia	No/Unknown	None/Unknown	40	Dead	60-64 years	9823	9823/3: Chronic lymphocytic leukemia/small lymphocytic lymphoma	9823/3: Chronic lymphocytic leukemia/small lymphocytic lymphoma	60	September	2004	January	2008	1	Death	2	725	10	4
Seattle (Puget Sound) - 2000+	35104192	3	Chronic Lymphocytic Leukemia	No/Unknown	None/Unknown	31	Alive	60-64 years	9823	9823/3: Chronic lymphocytic leukemia/small lymphocytic lymphoma	9823/3: Chronic lymphocytic leukemia/small lymphocytic lymphoma	60	May	2012	December	2014	1	End of Study	3	723	53	6.87
Hawaii - 2000+	22098721	2	Chronic Lymphocytic Leukemia	No/Unknown	None/Unknown	28	Alive	60-64 years	9823	9823/3: Chronic lymphocytic leukemia/small lymphocytic lymphoma	9823/3: Chronic lymphocytic leukemia/small lymphocytic lymphoma	64	August	2012	December	2014	1	End of Study	2	776	45	5.96
Atlanta (Metropolitan) - 2000+	40313841	2	Chronic Lymphocytic Leukemia	No/Unknown	None/Unknown	18	Alive	80-84 years	9823	9823/3: Chronic lymphocytic leukemia/small lymphocytic lymphoma	9823/3: Chronic lymphocytic leukemia/small lymphocytic lymphoma	80	June	2013	December	2014	1	End of Study	2	964	131	12.29
Greater Georgia - 2000+	98110017	2	Chronic Lymphocytic Leukemia	No/Unknown	None/Unknown	11	Alive	45-49 years	9823	9823/3: Chronic lymphocytic leukemia/small lymphocytic lymphoma	9823/3: Chronic lymphocytic leukemia/small lymphocytic lymphoma	49	January	2014	December	2014	1	End of Study	2	599	55	5.38
Seattle (Puget Sound) - 2000+	36126085	3	Chronic Lymphocytic Leukemia	Yes	None/Unknown	9	Alive	50-54 years	9823	9823/3: Chronic lymphocytic leukemia/small lymphocytic lymphoma	9823/3: Chronic lymphocytic leukemia/small lymphocytic lymphoma	54	March	2014	December	2014	2	End of Study	3	659	7	1.21
Iowa - 2000+	26105869	2	Chronic Lymphocytic Leukemia	Yes	None/Unknown	6	Dead	75-79 years	9823	9823/3: Chronic lymphocytic leukemia/small lymphocytic lymphoma	9823/3: Chronic lymphocytic leukemia/small lymphocytic lymphoma	79	March	2004	October	2004	1	Death	2	956	4	0.75
Kentucky - 2000+	76018724	2	Chronic Lymphocytic Leukemia	Yes	None/Unknown	2	Dead	75-79 years	9823	9823/3: Chronic lymphocytic leukemia/small lymphocytic lymphoma	9823/3: Chronic lymphocytic leukemia/small lymphocytic lymphoma	76	August	2007	November	2007	1	Death	2	918	24	2.08
Connecticut - 2000+	12969254	1	Chronic Myeloid Leukemia	Yes	None/Unknown	155	Alive	40-44 years	9863	9863/3: Chronic myeloid leukemia, NOS	9863/3: Chronic myeloid leukemia, NOS	42	January	2002	December	2014	Index Record	End of Study	1			12.8
Connecticut - 2000+	13049571	1	Chronic Myeloid Leukemia	Yes	None/Unknown	155	Alive	55-59 years	9863	9863/3: Chronic myeloid leukemia, NOS	9863/3: Chronic myeloid leukemia, NOS	55	January	2002	December	2014	Index Record	End of Study	1			12.8
Detroit (Metropolitan) - 2000+	17733736	1	Chronic Myeloid Leukemia	Yes	None/Unknown	155	Alive	40-44 years	9863	9863/3: Chronic myeloid leukemia, NOS	9863/3: Chronic myeloid leukemia, NOS	40	January	2002	December	2014	Index Record	End of Study	1			12.8
Detroit (Metropolitan) - 2000+	18693793	1	Chronic Myeloid Leukemia	Yes	None/Unknown	155	Alive	30-34 years	9875	9875/3: Chronic myelogenous leukemia, BCR-ABL1 positive	9875/3: Chronic myelogenous leukemia, BCR-ABL1 positive	33	January	2002	December	2014	Index Record	End of Study	1			12.8
New Mexico - 2000+	29538702	1	Chronic Myeloid Leukemia	Yes	None/Unknown	155	Alive	50-54 years	9875	9875/3: Chronic myelogenous leukemia, BCR-ABL1 positive	9875/3: Chronic myelogenous leukemia, BCR-ABL1 positive	54	January	2002	December	2014	Index Record	End of Study	1			12.8
Seattle (Puget Sound) - 2000+	34094924	1	Chronic Myeloid Leukemia	Yes	None/Unknown	155	Alive	25-29 years	9863	9863/3: Chronic myeloid leukemia, NOS	9863/3: Chronic myeloid leukemia, NOS	27	January	2002	December	2014	Index Record	End of Study	1			12.8
Seattle (Puget Sound) - 2000+	34126922	1	Chronic Myeloid Leukemia	Yes	None/Unknown	155	Alive	45-49 years	9875	9875/3: Chronic myelogenous leukemia, BCR-ABL1 positive	9875/3: Chronic myelogenous leukemia, BCR-ABL1 positive	49	January	2002	December	2014	Index Record		1
Atlanta (Metropolitan) - 2000+	40307102	1	Chronic Myeloid Leukemia	Yes	None/Unknown	155	Alive	45-49 years	9863	9863/3: Chronic myeloid leukemia, NOS	9863/3: Chronic myeloid leukemia, NOS	45	January	2002	December	2014	Index Record		1
San Jose-Monterey - 2000+	43214205	1	Chronic Myeloid Leukemia	Yes	None/Unknown	155	Alive	45-49 years	9875	9875/3: Chronic myelogenous leukemia, BCR-ABL1 positive	9875/3: Chronic myelogenous leukemia, BCR-ABL1 positive	46	January	2002	December	2014	Index Record	End of Study	1			12.8
Los Angeles - 2000+	48889629	1	Chronic Myeloid Leukemia	Yes	None/Unknown	155	Alive	35-39 years	9863	9863/3: Chronic myeloid leukemia, NOS	9863/3: Chronic myeloid leukemia, NOS	39	January	2002	December	2014	Index Record	End of Study	1			12.8
Los Angeles - 2000+	49772906	1	Chronic Myeloid Leukemia	Yes	None/Unknown	155	Alive	65-69 years	9863	9863/3: Chronic myeloid leukemia, NOS	9863/3: Chronic myeloid leukemia, NOS	66	January	2002	December	2014	Index Record	End of Study	1			12.8
California excluding SF/SJM/LA - 2000+	63299591	1	Chronic Myeloid Leukemia	Yes	None/Unknown	155	Alive	50-54 years	9875	9875/3: Chronic myelogenous leukemia, BCR-ABL1 positive	9875/3: Chronic myelogenous leukemia, BCR-ABL1 positive	52	January	2002	December	2014	Index Record		1
California excluding SF/SJM/LA - 2000+	64754460	1	Chronic Myeloid Leukemia	Yes	None/Unknown	155	Alive	35-39 years	9863	9863/3: Chronic myeloid leukemia, NOS	9863/3: Chronic myeloid leukemia, NOS	39	January	2002	December	2014	Index Record	End of Study	1			12.8
California excluding SF/SJM/LA - 2000+	66144834	1	Chronic Myeloid Leukemia	Yes	None/Unknown	155	Alive	40-44 years	9863	9863/3: Chronic myeloid leukemia, NOS	9863/3: Chronic myeloid leukemia, NOS	43	January	2002	December	2014	Index Record	End of Study	1			12.8
California excluding SF/SJM/LA - 2000+	71469651	1	Chronic Myeloid Leukemia	Yes	None/Unknown	155	Alive	25-29 years	9863	9863/3: Chronic myeloid leukemia, NOS	9863/3: Chronic myeloid leukemia, NOS	27	January	2002	December	2014	Index Record	End of Study	1			12.8
Kentucky - 2000+	75065220	1	Chronic Myeloid Leukemia	Yes	None/Unknown	155	Alive	50-54 years	9863	9863/3: Chronic myeloid leukemia, NOS	9863/3: Chronic myeloid leukemia, NOS	52	January	2002	December	2014	Index Record	End of Study	1			12.8
Louisiana - 2000+	79023735	1	Chronic Myeloid Leukemia	Yes	None/Unknown	155	Alive	55-59 years	9863	9863/3: Chronic myeloid leukemia, NOS	9863/3: Chronic myeloid leukemia, NOS	58	January	2002	December	2014	Index Record	End of Study	1			12.8
New Jersey - 2000+	90210514	1	Chronic Myeloid Leukemia	Yes	None/Unknown	155	Alive	30-34 years	9863	9863/3: Chronic myeloid leukemia, NOS	9863/3: Chronic myeloid leukemia, NOS	31	January	2002	December	2014	Index Record	End of Study	1			12.8
Detroit (Metropolitan) - 2000+	18671777	1	Chronic Myeloid Leukemia	Yes	None/Unknown	154	Alive	40-44 years	9875	9875/3: Chronic myelogenous leukemia, BCR-ABL1 positive	9875/3: Chronic myelogenous leukemia, BCR-ABL1 positive	44	February	2002	December	2014	Index Record		1
Iowa - 2000+	26050754	1	Chronic Myeloid Leukemia	Yes	None/Unknown	154	Alive	45-49 years	9875	9875/3: Chronic myelogenous leukemia, BCR-ABL1 positive	9875/3: Chronic myelogenous leukemia, BCR-ABL1 positive	46	February	2002	December	2014	Index Record	End of Study	1			12.71
Iowa - 2000+	26062094	1	Chronic Myeloid Leukemia	Yes	None/Unknown	154	Alive	30-34 years	9875	9875/3: Chronic myelogenous leukemia, BCR-ABL1 positive	9875/3: Chronic myelogenous leukemia, BCR-ABL1 positive	31	February	2002	December	2014	Index Record	End of Study	1			12.71
Iowa - 2000+	26075095	1	Chronic Myeloid Leukemia	Yes	None/Unknown	154	Alive	35-39 years	9863	9863/3: Chronic myeloid leukemia, NOS	9863/3: Chronic myeloid leukemia, NOS	37	February	2002	December	2014	Index Record	End of Study	1			12.71
Seattle (Puget Sound) - 2000+	34104073	1	Chronic Myeloid Leukemia	Yes	None/Unknown	154	Alive	50-54 years	9863	9863/3: Chronic myeloid leukemia, NOS	9863/3: Chronic myeloid leukemia, NOS	54	February	2002	December	2014	Index Record	End of Study	1			12.71
Seattle (Puget Sound) - 2000+	34144024	1	Chronic Myeloid Leukemia	Yes	None/Unknown	154	Alive	65-69 years	9875	9875/3: Chronic myelogenous leukemia, BCR-ABL1 positive	9875/3: Chronic myelogenous leukemia, BCR-ABL1 positive	66	February	2002	December	2014	Index Record	End of Study	1			12.71
Utah - 2000+	38075800	1	Chronic Myeloid Leukemia	Yes	None/Unknown	154	Alive	50-54 years	9863	9863/3: Chronic myeloid leukemia, NOS	9863/3: Chronic myeloid leukemia, NOS	54	February	2002	December	2014	Index Record	End of Study	1			12.71
Atlanta (Metropolitan) - 2000+	40315502	1	Chronic Myeloid Leukemia	Yes	None/Unknown	154	Alive	40-44 years	9863	9863/3: Chronic myeloid leukemia, NOS	9863/3: Chronic myeloid leukemia, NOS	42	February	2002	December	2014	Index Record	End of Study	1			12.71
Atlanta (Metropolitan) - 2000+	40319690	1	Chronic Myeloid Leukemia	Yes	None/Unknown	154	Alive	35-39 years	9863	9863/3: Chronic myeloid leukemia, NOS	9863/3: Chronic myeloid leukemia, NOS	36	February	2002	December	2014	Index Record	End of Study	1			12.71
Atlanta (Metropolitan) - 2000+	41349712	1	Chronic Myeloid Leukemia	Yes	None/Unknown	154	Alive	60-64 years	9863	9863/3: Chronic myeloid leukemia, NOS	9863/3: Chronic myeloid leukemia, NOS	62	February	2002	December	2014	Index Record	End of Study	1			12.71
California excluding SF/SJM/LA - 2000+	60525955	1	Chronic Myeloid Leukemia	Yes	None/Unknown	154	Alive	20-24 years	9863	9863/3: Chronic myeloid leukemia, NOS	9863/3: Chronic myeloid leukemia, NOS	21	March	2002	December	2014	Index Record	End of Study	1			12.63
California excluding SF/SJM/LA - 2000+	60530101	1	Chronic Myeloid Leukemia	Yes	None/Unknown	154	Alive	55-59 years	9863	9863/3: Chronic myeloid leukemia, NOS	9863/3: Chronic myeloid leukemia, NOS	55	February	2002	December	2014	Index Record	End of Study	1			12.71
California excluding SF/SJM/LA - 2000+	63345064	1	Chronic Myeloid Leukemia	Yes	None/Unknown	154	Alive	40-44 years	9863	9863/3: Chronic myeloid leukemia, NOS	9863/3: Chronic myeloid leukemia, NOS	41	February	2002	December	2014	Index Record	End of Study	1			12.71
California excluding SF/SJM/LA - 2000+	63345542	1	Chronic Myeloid Leukemia	Yes	None/Unknown	154	Alive	25-29 years	9875	9875/3: Chronic myelogenous leukemia, BCR-ABL1 positive	9875/3: Chronic myelogenous leukemia, BCR-ABL1 positive	27	February	2002	December	2014	Index Record	End of Study	1			12.71
California excluding SF/SJM/LA - 2000+	63352669	1	Chronic Myeloid Leukemia	Yes	None/Unknown	154	Alive	40-44 years	9875	9875/3: Chronic myelogenous leukemia, BCR-ABL1 positive	9875/3: Chronic myelogenous leukemia, BCR-ABL1 positive	41	February	2002	December	2014	Index Record	End of Study	1			12.71
California excluding SF/SJM/LA - 2000+	63369907	1	Chronic Myeloid Leukemia	Yes	None/Unknown	154	Alive	55-59 years	9863	9863/3: Chronic myeloid leukemia, NOS	9863/3: Chronic myeloid leukemia, NOS	57	January	2002	December	2014	Index Record	End of Study	1			12.8
California excluding SF/SJM/LA - 2000+	63381324	1	Chronic Myeloid Leukemia	Yes	None/Unknown	154	Alive	55-59 years	9863	9863/3: Chronic myeloid leukemia, NOS	9863/3: Chronic myeloid leukemia, NOS	55	February	2002	December	2014	Index Record	End of Study	1			12.71
Kentucky - 2000+	75060549	1	Chronic Myeloid Leukemia	Yes	None/Unknown	154	Alive	50-54 years	9945	9945/3: Chronic myelomonocytic leukemia	9945/3: Chronic myelomonocytic leukemia	51	February	2002	December	2014	Index Record		1
Kentucky - 2000+	75139366	1	Chronic Myeloid Leukemia	Yes	None/Unknown	154	Alive	25-29 years	9863	9863/3: Chronic myeloid leukemia, NOS	9863/3: Chronic myeloid leukemia, NOS	27	February	2002	December	2014	Index Record	End of Study	1			12.71
Louisiana - 2000+	78114178	1	Chronic Myeloid Leukemia	Yes	None/Unknown	154	Alive	65-69 years	9875	9875/3: Chronic myelogenous leukemia, BCR-ABL1 positive	9875/3: Chronic myelogenous leukemia, BCR-ABL1 positive	65	February	2002	December	2014	Index Record	End of Study	1			12.71
Greater Georgia - 2000+	96090151	1	Chronic Myeloid Leukemia	Yes	None/Unknown	154	Alive	35-39 years	9863	9863/3: Chronic myeloid leukemia, NOS	9863/3: Chronic myeloid leukemia, NOS	39	February	2002	December	2014	Index Record	End of Study	1			12.71
San Francisco-Oakland SMSA - 2000+	3665588	1	Chronic Myeloid Leukemia	Yes	None/Unknown	153	Alive	45-49 years	9863	9863/3: Chronic myeloid leukemia, NOS	9863/3: Chronic myeloid leukemia, NOS	48	April	2002	December	2014	Index Record	End of Study	1			12.55
Detroit (Metropolitan) - 2000+	17727783	1	Chronic Myeloid Leukemia	Yes	None/Unknown	153	Alive	40-44 years	9875	9875/3: Chronic myelogenous leukemia, BCR-ABL1 positive	9875/3: Chronic myelogenous leukemia, BCR-ABL1 positive	43	January	2002	November	2014	Index Record	Lost to Follow-up	1			12.67
Hawaii - 2000+	22029444	1	Chronic Myeloid Leukemia	Yes	None/Unknown	153	Alive	40-44 years	9863	9863/3: Chronic myeloid leukemia, NOS	9863/3: Chronic myeloid leukemia, NOS	41	March	2002	December	2014	Index Record	End of Study	1			12.63
Iowa - 2000+	26056258	1	Chronic Myeloid Leukemia	Yes	None/Unknown	153	Alive	25-29 years	9875	9875/3: Chronic myelogenous leukemia, BCR-ABL1 positive	9875/3: Chronic myelogenous leukemia, BCR-ABL1 positive	28	March	2002	December	2014	Index Record	End of Study	1			12.63
New Mexico - 2000+	29541798	1	Chronic Myeloid Leukemia	Yes	None/Unknown	153	Alive	55-59 years	9863	9863/3: Chronic myeloid leukemia, NOS	9863/3: Chronic myeloid leukemia, NOS	57	March	2002	December	2014	Index Record	End of Study	1			12.63
New Mexico - 2000+	29542128	1	Chronic Myeloid Leukemia	Yes	None/Unknown	153	Alive	40-44 years	9863	9863/3: Chronic myeloid leukemia, NOS	9863/3: Chronic myeloid leukemia, NOS	43	March	2002	December	2014	Index Record	End of Study	1			12.63
New Mexico - 2000+	29549423	1	Chronic Myeloid Leukemia	Yes	None/Unknown	153	Alive	60-64 years	9863	9863/3: Chronic myeloid leukemia, NOS	9863/3: Chronic myeloid leukemia, NOS	64	March	2002	December	2014	Index Record	End of Study	1			12.63
Seattle (Puget Sound) - 2000+	34105342	1	Chronic Myeloid Leukemia	Yes	None/Unknown	153	Alive	30-34 years	9863	9863/3: Chronic myeloid leukemia, NOS	9863/3: Chronic myeloid leukemia, NOS	31	March	2002	December	2014	Index Record	End of Study	1			12.63
Los Angeles - 2000+	49827820	1	Chronic Myeloid Leukemia	Yes	None/Unknown	153	Alive	60-64 years	9875	9875/3: Chronic myelogenous leukemia, BCR-ABL1 positive	9875/3: Chronic myelogenous leukemia, BCR-ABL1 positive	60	March	2002	December	2014	Index Record		1
California excluding SF/SJM/LA - 2000+	60504497	1	Chronic Myeloid Leukemia	Yes	None/Unknown	153	Alive	35-39 years	9863	9863/3: Chronic myeloid leukemia, NOS	9863/3: Chronic myeloid leukemia, NOS	39	March	2002	December	2014	Index Record	End of Study	1			12.63
California excluding SF/SJM/LA - 2000+	60528483	1	Chronic Myeloid Leukemia	Yes	None/Unknown	153	Alive	65-69 years	9863	9863/3: Chronic myeloid leukemia, NOS	9863/3: Chronic myeloid leukemia, NOS	69	March	2002	December	2014	Index Record	End of Study	1			12.63
California excluding SF/SJM/LA - 2000+	63317048	1	Chronic Myeloid Leukemia	Yes	None/Unknown	153	Alive	65-69 years	9863	9863/3: Chronic myeloid leukemia, NOS	9863/3: Chronic myeloid leukemia, NOS	69	March	2002	December	2014	Index Record	End of Study	1			12.63
California excluding SF/SJM/LA - 2000+	64548605	1	Chronic Myeloid Leukemia	Yes	None/Unknown	153	Alive	65-69 years	9876	9876/3: Atypical chronic myeloid leukemia, BCR-ABL1 negative	9876/3: Atypical chronic myeloid leukemia, BCR-ABL1 negative	65	March	2002	December	2014	Index Record	End of Study	1			12.63
California excluding SF/SJM/LA - 2000+	64550222	1	Chronic Myeloid Leukemia	Yes	None/Unknown	153	Alive	35-39 years	9863	9863/3: Chronic myeloid leukemia, NOS	9863/3: Chronic myeloid leukemia, NOS	35	March	2002	December	2014	Index Record	End of Study	1			12.63
Kentucky - 2000+	75205225	1	Chronic Myeloid Leukemia	Yes	None/Unknown	153	Alive	50-54 years	9863	9863/3: Chronic myeloid leukemia, NOS	9863/3: Chronic myeloid leukemia, NOS	52	April	2002	December	2014	Index Record	End of Study	1			12.55
New Jersey - 2000+	90208130	1	Chronic Myeloid Leukemia	Yes	None/Unknown	153	Alive	55-59 years	9863	9863/3: Chronic myeloid leukemia, NOS	9863/3: Chronic myeloid leukemia, NOS	59	April	2002	December	2014	Index Record	End of Study	1			12.55
New Jersey - 2000+	90212648	1	Chronic Myeloid Leukemia	Yes	None/Unknown	153	Alive	40-44 years	9863	9863/3: Chronic myeloid leukemia, NOS	9863/3: Chronic myeloid leukemia, NOS	41	January	2002	November	2014	Index Record	Lost to Follow-up	1			12.67
Greater Georgia - 2000+	96102011	1	Chronic Myeloid Leukemia	Yes	None/Unknown	153	Alive	55-59 years	9863	9863/3: Chronic myeloid leukemia, NOS	9863/3: Chronic myeloid leukemia, NOS	56	March	2002	December	2014	Index Record	End of Study	1			12.63
Greater Georgia - 2000+	96114014	1	Chronic Myeloid Leukemia	Yes	None/Unknown	153	Alive	40-44 years	9863	9863/3: Chronic myeloid leukemia, NOS	9863/3: Chronic myeloid leukemia, NOS	40	March	2002	December	2014	Index Record	End of Study	1			12.63
Iowa - 2000+	26047009	1	Chronic Myeloid Leukemia	Yes	None/Unknown	152	Alive	40-44 years	9863	9863/3: Chronic myeloid leukemia, NOS	9863/3: Chronic myeloid leukemia, NOS	41	April	2002	December	2014	Index Record	End of Study	1			12.55
Iowa - 2000+	26058698	1	Chronic Myeloid Leukemia	Yes	None/Unknown	152	Alive	35-39 years	9863	9863/3: Chronic myeloid leukemia, NOS	9863/3: Chronic myeloid leukemia, NOS	35	April	2002	December	2014	Index Record	End of Study	1			12.55
Utah - 2000+	38082252	1	Chronic Myeloid Leukemia	Yes	None/Unknown	152	Alive	30-34 years	9863	9863/3: Chronic myeloid leukemia, NOS	9863/3: Chronic myeloid leukemia, NOS	34	April	2002	December	2014	Index Record	End of Study	1			12.55
Los Angeles - 2000+	49785030	1	Chronic Myeloid Leukemia	Yes	None/Unknown	152	Alive	65-69 years	9863	9863/3: Chronic myeloid leukemia, NOS	9863/3: Chronic myeloid leukemia, NOS	65	April	2002	December	2014	Index Record	End of Study	1			12.55
Kentucky - 2000+	75075569	1	Chronic Myeloid Leukemia	Yes	None/Unknown	152	Alive	35-39 years	9863	9863/3: Chronic myeloid leukemia, NOS	9863/3: Chronic myeloid leukemia, NOS	37	April	2002	December	2014	Index Record	End of Study	1			12.55
Kentucky - 2000+	75090742	1	Chronic Myeloid Leukemia	Yes	None/Unknown	152	Alive	30-34 years	9875	9875/3: Chronic myelogenous leukemia, BCR-ABL1 positive	9875/3: Chronic myelogenous leukemia, BCR-ABL1 positive	30	April	2002	December	2014	Index Record	End of Study	1			12.55
New Jersey - 2000+	90255828	1	Chronic Myeloid Leukemia	Yes	None/Unknown	152	Alive	50-54 years	9863	9863/3: Chronic myeloid leukemia, NOS	9863/3: Chronic myeloid leukemia, NOS	52	April	2002	December	2014	Index Record		1
New Jersey - 2000+	90262788	1	Chronic Myeloid Leukemia	Yes	None/Unknown	152	Alive	65-69 years	9863	9863/3: Chronic myeloid leukemia, NOS	9863/3: Chronic myeloid leukemia, NOS	68	April	2002	December	2014	Index Record	End of Study	1			12.55
New Jersey - 2000+	92649945	1	Chronic Myeloid Leukemia	Yes	None/Unknown	152	Alive	45-49 years	9863	9863/3: Chronic myeloid leukemia, NOS	9863/3: Chronic myeloid leukemia, NOS	45	April	2002	December	2014	Index Record	End of Study	1			12.55
San Francisco-Oakland SMSA - 2000+	3658933	1	Chronic Myeloid Leukemia	Yes	None/Unknown	151	Alive	50-54 years	9945	9945/3: Chronic myelomonocytic leukemia	9945/3: Chronic myelomonocytic leukemia	54	May	2002	December	2014	Index Record		1
Detroit (Metropolitan) - 2000+	18820755	1	Chronic Myeloid Leukemia	Yes	None/Unknown	151	Dead	50-54 years	9875	9875/3: Chronic myelogenous leukemia, BCR-ABL1 positive	9875/3: Chronic myelogenous leukemia, BCR-ABL1 positive	52	January	2002	August	2014	Index Record		1
Iowa - 2000+	26061519	1	Chronic Myeloid Leukemia	Yes	None/Unknown	151	Alive	45-49 years	9875	9875/3: Chronic myelogenous leukemia, BCR-ABL1 positive	9875/3: Chronic myelogenous leukemia, BCR-ABL1 positive	47	May	2002	December	2014	Index Record	End of Study	1			12.46
New Mexico - 2000+	29538238	1	Chronic Myeloid Leukemia	Yes	None/Unknown	151	Alive	60-64 years	9863	9863/3: Chronic myeloid leukemia, NOS	9863/3: Chronic myeloid leukemia, NOS	62	May	2002	December	2014	Index Record	End of Study	1			12.46
Atlanta (Metropolitan) - 2000+	40347137	1	Chronic Myeloid Leukemia	Yes	None/Unknown	151	Alive	45-49 years	9863	9863/3: Chronic myeloid leukemia, NOS	9863/3: Chronic myeloid leukemia, NOS	48	May	2002	December	2014	Index Record	End of Study	1			12.46
Los Angeles - 2000+	49754127	1	Chronic Myeloid Leukemia	Yes	None/Unknown	151	Alive	40-44 years	9863	9863/3: Chronic myeloid leukemia, NOS	9863/3: Chronic myeloid leukemia, NOS	44	May	2002	December	2014	Index Record	End of Study	1			12.46
California excluding SF/SJM/LA - 2000+	63390375	1	Chronic Myeloid Leukemia	Yes	None/Unknown	151	Alive	35-39 years	9863	9863/3: Chronic myeloid leukemia, NOS	9863/3: Chronic myeloid leukemia, NOS	37	May	2002	December	2014	Index Record	End of Study	1			12.46
California excluding SF/SJM/LA - 2000+	63394504	1	Chronic Myeloid Leukemia	Yes	None/Unknown	151	Alive	45-49 years	9875	9875/3: Chronic myelogenous leukemia, BCR-ABL1 positive	9875/3: Chronic myelogenous leukemia, BCR-ABL1 positive	46	May	2002	December	2014	Index Record	End of Study	1			12.46
California excluding SF/SJM/LA - 2000+	64534052	1	Chronic Myeloid Leukemia	Yes	None/Unknown	151	Alive	50-54 years	9863	9863/3: Chronic myeloid leukemia, NOS	9863/3: Chronic myeloid leukemia, NOS	50	May	2002	December	2014	Index Record	End of Study	1			12.46
California excluding SF/SJM/LA - 2000+	66037101	1	Chronic Myeloid Leukemia	Yes	None/Unknown	151	Alive	35-39 years	9875	9875/3: Chronic myelogenous leukemia, BCR-ABL1 positive	9875/3: Chronic myelogenous leukemia, BCR-ABL1 positive	35	May	2002	December	2014	Index Record	End of Study	1			12.46
Kentucky - 2000+	75056413	1	Chronic Myeloid Leukemia	Yes	None/Unknown	151	Alive	65-69 years	9863	9863/3: Chronic myeloid leukemia, NOS	9863/3: Chronic myeloid leukemia, NOS	65	May	2002	December	2014	Index Record	End of Study	1			12.46
New Jersey - 2000+	90207309	1	Chronic Myeloid Leukemia	Yes	None/Unknown	151	Alive	50-54 years	9863	9863/3: Chronic myeloid leukemia, NOS	9863/3: Chronic myeloid leukemia, NOS	54	May	2002	December	2014	Index Record	End of Study	1			12.46
New Jersey - 2000+	90208076	1	Chronic Myeloid Leukemia	Yes	None/Unknown	151	Alive	75-79 years	9863	9863/3: Chronic myeloid leukemia, NOS	9863/3: Chronic myeloid leukemia, NOS	78	March	2002	November	2014	Index Record	Lost to Follow-up	1			12.5
New Jersey - 2000+	90275403	1	Chronic Myeloid Leukemia	Yes	None/Unknown	151	Alive	35-39 years	9863	9863/3: Chronic myeloid leukemia, NOS	9863/3: Chronic myeloid leukemia, NOS	37	May	2002	December	2014	Index Record	End of Study	1			12.46
Greater Georgia - 2000+	96135062	1	Chronic Myeloid Leukemia	Yes	None/Unknown	151	Alive	60-64 years	9863	9863/3: Chronic myeloid leukemia, NOS	9863/3: Chronic myeloid leukemia, NOS	60	May	2002	December	2014	Index Record	End of Study	1			12.46
Connecticut - 2000+	10690710	1	Chronic Myeloid Leukemia	Yes	None/Unknown	150	Alive	45-49 years	9863	9863/3: Chronic myeloid leukemia, NOS	9863/3: Chronic myeloid leukemia, NOS	47	June	2002	December	2014	Index Record	End of Study	1			12.38
New Mexico - 2000+	29546795	1	Chronic Myeloid Leukemia	Yes	None/Unknown	150	Alive	25-29 years	9875	9875/3: Chronic myelogenous leukemia, BCR-ABL1 positive	9875/3: Chronic myelogenous leukemia, BCR-ABL1 positive	28	June	2002	December	2014	Index Record	End of Study	1			12.38
Seattle (Puget Sound) - 2000+	34114729	1	Chronic Myeloid Leukemia	Yes	None/Unknown	150	Alive	50-54 years	9863	9863/3: Chronic myeloid leukemia, NOS	9863/3: Chronic myeloid leukemia, NOS	52	June	2002	December	2014	Index Record	End of Study	1			12.38
Los Angeles - 2000+	48924405	1	Chronic Myeloid Leukemia	Yes	None/Unknown	150	Alive	45-49 years	9875	9875/3: Chronic myelogenous leukemia, BCR-ABL1 positive	9875/3: Chronic myelogenous leukemia, BCR-ABL1 positive	48	June	2002	December	2014	Index Record	End of Study	1			12.38
Los Angeles - 2000+	49825089	1	Chronic Myeloid Leukemia	Yes	None/Unknown	150	Alive	60-64 years	9863	9863/3: Chronic myeloid leukemia, NOS	9863/3: Chronic myeloid leukemia, NOS	62	April	2002	November	2014	Index Record		1
Los Angeles - 2000+	49880296	1	Chronic Myeloid Leukemia	Yes	None/Unknown	150	Alive	60-64 years	9863	9863/3: Chronic myeloid leukemia, NOS	9863/3: Chronic myeloid leukemia, NOS	64	June	2002	December	2014	Index Record	End of Study	1			12.38
California excluding SF/SJM/LA - 2000+	60542582	1	Chronic Myeloid Leukemia	Yes	None/Unknown	150	Alive	25-29 years	9863	9863/3: Chronic myeloid leukemia, NOS	9863/3: Chronic myeloid leukemia, NOS	28	June	2002	December	2014	Index Record	End of Study	1			12.38
Kentucky - 2000+	75115145	1	Chronic Myeloid Leukemia	Yes	None/Unknown	150	Alive	60-64 years	9863	9863/3: Chronic myeloid leukemia, NOS	9863/3: Chronic myeloid leukemia, NOS	60	June	2002	December	2014	Index Record		1
Louisiana - 2000+	78111583	1	Chronic Myeloid Leukemia	Yes	None/Unknown	150	Alive	50-54 years	9863	9863/3: Chronic myeloid leukemia, NOS	9863/3: Chronic myeloid leukemia, NOS	52	June	2002	December	2014	Index Record	End of Study	1			12.38
New Jersey - 2000+	90171879	1	Chronic Myeloid Leukemia	Yes	None/Unknown	150	Alive	35-39 years	9863	9863/3: Chronic myeloid leukemia, NOS	9863/3: Chronic myeloid leukemia, NOS	37	January	2002	July	2014	Index Record	Lost to Follow-up	1			12.33
New Jersey - 2000+	90210051	1	Chronic Myeloid Leukemia	Yes	None/Unknown	150	Alive	50-54 years	9863	9863/3: Chronic myeloid leukemia, NOS	9863/3: Chronic myeloid leukemia, NOS	50	May	2002	November	2014	Index Record	Lost to Follow-up	1			12.34
New Jersey - 2000+	90256039	1	Chronic Myeloid Leukemia	Yes	None/Unknown	150	Alive	35-39 years	9863	9863/3: Chronic myeloid leukemia, NOS	9863/3: Chronic myeloid leukemia, NOS	37	April	2002	November	2014	Index Record	Lost to Follow-up	1			12.42
San Francisco-Oakland SMSA - 2000+	4392033	1	Chronic Myeloid Leukemia	Yes	None/Unknown	149	Alive	40-44 years	9863	9863/3: Chronic myeloid leukemia, NOS	9863/3: Chronic myeloid leukemia, NOS	40	July	2002	December	2014	Index Record	End of Study	1			12.29
San Francisco-Oakland SMSA - 2000+	4417682	1	Chronic Myeloid Leukemia	Yes	None/Unknown	149	Alive	30-34 years	9863	9863/3: Chronic myeloid leukemia, NOS	9863/3: Chronic myeloid leukemia, NOS	31	July	2002	December	2014	Index Record	End of Study	1			12.29
San Francisco-Oakland SMSA - 2000+	6182296	1	Chronic Myeloid Leukemia	Yes	None/Unknown	149	Alive	55-59 years	9863	9863/3: Chronic myeloid leukemia, NOS	9863/3: Chronic myeloid leukemia, NOS	56	July	2002	December	2014	Index Record	End of Study	1			12.29
Connecticut - 2000+	10712378	1	Chronic Myeloid Leukemia	Yes	None/Unknown	149	Alive	35-39 years	9863	9863/3: Chronic myeloid leukemia, NOS	9863/3: Chronic myeloid leukemia, NOS	37	July	2002	December	2014	Index Record	End of Study	1			12.29
Detroit (Metropolitan) - 2000+	18791469	1	Chronic Myeloid Leukemia	Yes	None/Unknown	149	Alive	65-69 years	9863	9863/3: Chronic myeloid leukemia, NOS	9863/3: Chronic myeloid leukemia, NOS	67	July	2002	December	2014	Index Record	End of Study	1			12.29
Iowa - 2000+	26104212	1	Chronic Myeloid Leukemia	Yes	None/Unknown	149	Alive	40-44 years	9863	9863/3: Chronic myeloid leukemia, NOS	9863/3: Chronic myeloid leukemia, NOS	40	July	2002	December	2014	Index Record	End of Study	1			12.29
Seattle (Puget Sound) - 2000+	34122392	1	Chronic Myeloid Leukemia	Yes	None/Unknown	149	Alive	40-44 years	9863	9863/3: Chronic myeloid leukemia, NOS	9863/3: Chronic myeloid leukemia, NOS	41	July	2002	December	2014	Index Record	End of Study	1			12.29
Utah - 2000+	37213613	1	Chronic Myeloid Leukemia	Yes	None/Unknown	149	Alive	40-44 years	9863	9863/3: Chronic myeloid leukemia, NOS	9863/3: Chronic myeloid leukemia, NOS	41	July	2002	December	2014	Index Record	End of Study	1			12.29
Atlanta (Metropolitan) - 2000+	40313841	1	Chronic Myeloid Leukemia	Yes	None/Unknown	149	Alive	65-69 years	9863	9863/3: Chronic myeloid leukemia, NOS	9863/3: Chronic myeloid leukemia, NOS	69	July	2002	December	2014	Index Record		1
Atlanta (Metropolitan) - 2000+	41584771	1	Chronic Myeloid Leukemia	Yes	None/Unknown	149	Alive	45-49 years	9863	9863/3: Chronic myeloid leukemia, NOS	9863/3: Chronic myeloid leukemia, NOS	47	July	2002	December	2014	Index Record	End of Study	1			12.29
Los Angeles - 2000+	49831366	1	Chronic Myeloid Leukemia	Yes	None/Unknown	149	Alive	35-39 years	9875	9875/3: Chronic myelogenous leukemia, BCR-ABL1 positive	9875/3: Chronic myelogenous leukemia, BCR-ABL1 positive	37	May	2002	November	2014	Index Record	Lost to Follow-up	1			12.34
California excluding SF/SJM/LA - 2000+	63370121	1	Chronic Myeloid Leukemia	Yes	None/Unknown	149	Alive	30-34 years	9875	9875/3: Chronic myelogenous leukemia, BCR-ABL1 positive	9875/3: Chronic myelogenous leukemia, BCR-ABL1 positive	30	July	2002	December	2014	Index Record	End of Study	1			12.29
California excluding SF/SJM/LA - 2000+	63387842	1	Chronic Myeloid Leukemia	Yes	None/Unknown	149	Alive	25-29 years	9863	9863/3: Chronic myeloid leukemia, NOS	9863/3: Chronic myeloid leukemia, NOS	28	July	2002	December	2014	Index Record	End of Study	1			12.29
California excluding SF/SJM/LA - 2000+	63389075	1	Chronic Myeloid Leukemia	Yes	None/Unknown	149	Alive	20-24 years	9875	9875/3: Chronic myelogenous leukemia, BCR-ABL1 positive	9875/3: Chronic myelogenous leukemia, BCR-ABL1 positive	23	July	2002	December	2014	Index Record	End of Study	1			12.29
California excluding SF/SJM/LA - 2000+	67265850	1	Chronic Myeloid Leukemia	Yes	None/Unknown	149	Alive	65-69 years	9863	9863/3: Chronic myeloid leukemia, NOS	9863/3: Chronic myeloid leukemia, NOS	66	July	2002	December	2014	Index Record	End of Study	1			12.29
California excluding SF/SJM/LA - 2000+	67381705	1	Chronic Myeloid Leukemia	Yes	None/Unknown	149	Alive	55-59 years	9863	9863/3: Chronic myeloid leukemia, NOS	9863/3: Chronic myeloid leukemia, NOS	56	July	2002	December	2014	Index Record	End of Study	1			12.29
California excluding SF/SJM/LA - 2000+	67389982	1	Chronic Myeloid Leukemia	Yes	None/Unknown	149	Alive	35-39 years	9863	9863/3: Chronic myeloid leukemia, NOS	9863/3: Chronic myeloid leukemia, NOS	35	July	2002	December	2014	Index Record	End of Study	1			12.29
California excluding SF/SJM/LA - 2000+	71365059	1	Chronic Myeloid Leukemia	Yes	None/Unknown	149	Alive	60-64 years	9863	9863/3: Chronic myeloid leukemia, NOS	9863/3: Chronic myeloid leukemia, NOS	64	July	2002	December	2014	Index Record	End of Study	1			12.29
Louisiana - 2000+	78118418	1	Chronic Myeloid Leukemia	Yes	None/Unknown	149	Alive	25-29 years	9863	9863/3: Chronic myeloid leukemia, NOS	9863/3: Chronic myeloid leukemia, NOS	29	July	2002	December	2014	Index Record	End of Study	1			12.29
Louisiana - 2000+	79103253	1	Chronic Myeloid Leukemia	Yes	None/Unknown	149	Alive	60-64 years	9875	9875/3: Chronic myelogenous leukemia, BCR-ABL1 positive	9875/3: Chronic myelogenous leukemia, BCR-ABL1 positive	60	July	2002	December	2014	Index Record		1
New Jersey - 2000+	90195329	1	Chronic Myeloid Leukemia	Yes	None/Unknown	149	Alive	45-49 years	9863	9863/3: Chronic myeloid leukemia, NOS	9863/3: Chronic myeloid leukemia, NOS	45	May	2002	November	2014	Index Record	Lost to Follow-up	1			12.34
New Jersey - 2000+	90346774	1	Chronic Myeloid Leukemia	Yes	None/Unknown	149	Alive	30-34 years	9863	9863/3: Chronic myeloid leukemia, NOS	9863/3: Chronic myeloid leukemia, NOS	32	July	2002	December	2014	Index Record		1
Greater Georgia - 2000+	96155040	1	Chronic Myeloid Leukemia	Yes	None/Unknown	149	Alive	55-59 years	9863	9863/3: Chronic myeloid leukemia, NOS	9863/3: Chronic myeloid leukemia, NOS	59	July	2002	December	2014	Index Record		1
Greater Georgia - 2000+	99154241	1	Chronic Myeloid Leukemia	Yes	None/Unknown	149	Alive	60-64 years	9863	9863/3: Chronic myeloid leukemia, NOS	9863/3: Chronic myeloid leukemia, NOS	63	July	2002	December	2014	Index Record	End of Study	1			12.29
San Francisco-Oakland SMSA - 2000+	4402000	1	Chronic Myeloid Leukemia	Yes	None/Unknown	148	Alive	40-44 years	9863	9863/3: Chronic myeloid leukemia, NOS	9863/3: Chronic myeloid leukemia, NOS	41	August	2002	December	2014	Index Record	End of Study	1			12.21
Connecticut - 2000+	11836951	1	Chronic Myeloid Leukemia	Yes	None/Unknown	148	Alive	20-24 years	9863	9863/3: Chronic myeloid leukemia, NOS	9863/3: Chronic myeloid leukemia, NOS	23	August	2002	December	2014	Index Record	End of Study	1			12.21
Detroit (Metropolitan) - 2000+	18694892	1	Chronic Myeloid Leukemia	Yes	None/Unknown	148	Alive	30-34 years	9863	9863/3: Chronic myeloid leukemia, NOS	9863/3: Chronic myeloid leukemia, NOS	33	August	2002	December	2014	Index Record	End of Study	1			12.21
Detroit (Metropolitan) - 2000+	18696551	1	Chronic Myeloid Leukemia	Yes	None/Unknown	148	Alive	35-39 years	9863	9863/3: Chronic myeloid leukemia, NOS	9863/3: Chronic myeloid leukemia, NOS	39	August	2002	December	2014	Index Record	End of Study	1			12.21
Iowa - 2000+	26068123	1	Chronic Myeloid Leukemia	Yes	None/Unknown	148	Alive	50-54 years	9875	9875/3: Chronic myelogenous leukemia, BCR-ABL1 positive	9875/3: Chronic myelogenous leukemia, BCR-ABL1 positive	54	August	2002	December	2014	Index Record	End of Study	1			12.21
Iowa - 2000+	26074408	1	Chronic Myeloid Leukemia	Yes	None/Unknown	148	Alive	45-49 years	9863	9863/3: Chronic myeloid leukemia, NOS	9863/3: Chronic myeloid leukemia, NOS	45	August	2002	December	2014	Index Record		1
Iowa - 2000+	26160920	1	Chronic Myeloid Leukemia	Yes	None/Unknown	148	Alive	70-74 years	9875	9875/3: Chronic myelogenous leukemia, BCR-ABL1 positive	9875/3: Chronic myelogenous leukemia, BCR-ABL1 positive	74	August	2002	December	2014	Index Record		1
Seattle (Puget Sound) - 2000+	34123022	1	Chronic Myeloid Leukemia	Yes	None/Unknown	148	Alive	45-49 years	9875	9875/3: Chronic myelogenous leukemia, BCR-ABL1 positive	9875/3: Chronic myelogenous leukemia, BCR-ABL1 positive	48	August	2002	December	2014	Index Record		1
San Jose-Monterey - 2000+	43219300	1	Chronic Myeloid Leukemia	Yes	None/Unknown	148	Alive	40-44 years	9863	9863/3: Chronic myeloid leukemia, NOS	9863/3: Chronic myeloid leukemia, NOS	42	August	2002	December	2014	Index Record	End of Study	1			12.21
Los Angeles - 2000+	49782544	1	Chronic Myeloid Leukemia	Yes	None/Unknown	148	Alive	35-39 years	9875	9875/3: Chronic myelogenous leukemia, BCR-ABL1 positive	9875/3: Chronic myelogenous leukemia, BCR-ABL1 positive	38	August	2002	December	2014	Index Record	End of Study	1			12.21
Los Angeles - 2000+	49830401	1	Chronic Myeloid Leukemia	Yes	None/Unknown	148	Alive	60-64 years	9945	9945/3: Chronic myelomonocytic leukemia	9945/3: Chronic myelomonocytic leukemia	62	August	2002	December	2014	Index Record		1
Los Angeles - 2000+	49830527	1	Chronic Myeloid Leukemia	Yes	None/Unknown	148	Alive	55-59 years	9875	9875/3: Chronic myelogenous leukemia, BCR-ABL1 positive	9875/3: Chronic myelogenous leukemia, BCR-ABL1 positive	55	August	2002	December	2014	Index Record		1
Los Angeles - 2000+	49833999	1	Chronic Myeloid Leukemia	Yes	None/Unknown	148	Alive	50-54 years	9863	9863/3: Chronic myeloid leukemia, NOS	9863/3: Chronic myeloid leukemia, NOS	51	August	2002	December	2014	Index Record		1
California excluding SF/SJM/LA - 2000+	63339510	1	Chronic Myeloid Leukemia	Yes	None/Unknown	148	Alive	45-49 years	9875	9875/3: Chronic myelogenous leukemia, BCR-ABL1 positive	9875/3: Chronic myelogenous leukemia, BCR-ABL1 positive	46	August	2002	December	2014	Index Record	End of Study	1			12.21
California excluding SF/SJM/LA - 2000+	63343011	1	Chronic Myeloid Leukemia	Yes	None/Unknown	148	Alive	70-74 years	9863	9863/3: Chronic myeloid leukemia, NOS	9863/3: Chronic myeloid leukemia, NOS	74	August	2002	December	2014	Index Record	End of Study	1			12.21
California excluding SF/SJM/LA - 2000+	63392274	1	Chronic Myeloid Leukemia	Yes	None/Unknown	148	Alive	55-59 years	9875	9875/3: Chronic myelogenous leukemia, BCR-ABL1 positive	9875/3: Chronic myelogenous leukemia, BCR-ABL1 positive	58	August	2002	December	2014	Index Record		1
California excluding SF/SJM/LA - 2000+	63416128	1	Chronic Myeloid Leukemia	Yes	None/Unknown	148	Alive	35-39 years	9875	9875/3: Chronic myelogenous leukemia, BCR-ABL1 positive	9875/3: Chronic myelogenous leukemia, BCR-ABL1 positive	36	August	2002	December	2014	Index Record	End of Study	1			12.21
California excluding SF/SJM/LA - 2000+	64564705	1	Chronic Myeloid Leukemia	Yes	None/Unknown	148	Alive	50-54 years	9863	9863/3: Chronic myeloid leukemia, NOS	9863/3: Chronic myeloid leukemia, NOS	51	August	2002	December	2014	Index Record	End of Study	1			12.21
Kentucky - 2000+	75083209	1	Chronic Myeloid Leukemia	Yes	None/Unknown	148	Alive	55-59 years	9863	9863/3: Chronic myeloid leukemia, NOS	9863/3: Chronic myeloid leukemia, NOS	55	August	2002	December	2014	Index Record	End of Study	1			12.21
Louisiana - 2000+	78118412	1	Chronic Myeloid Leukemia	Yes	None/Unknown	148	Alive	40-44 years	9863	9863/3: Chronic myeloid leukemia, NOS	9863/3: Chronic myeloid leukemia, NOS	41	August	2002	December	2014	Index Record		1
Louisiana - 2000+	78121288	1	Chronic Myeloid Leukemia	Yes	None/Unknown	148	Alive	35-39 years	9875	9875/3: Chronic myelogenous leukemia, BCR-ABL1 positive	9875/3: Chronic myelogenous leukemia, BCR-ABL1 positive	36	August	2002	December	2014	Index Record	End of Study	1			12.21
New Jersey - 2000+	90338199	1	Chronic Myeloid Leukemia	Yes	None/Unknown	148	Alive	40-44 years	9863	9863/3: Chronic myeloid leukemia, NOS	9863/3: Chronic myeloid leukemia, NOS	40	June	2002	November	2014	Index Record	Lost to Follow-up	1			12.25
Greater Georgia - 2000+	96105241	1	Chronic Myeloid Leukemia	Yes	None/Unknown	148	Alive	55-59 years	9863	9863/3: Chronic myeloid leukemia, NOS	9863/3: Chronic myeloid leukemia, NOS	57	August	2002	December	2014	Index Record	End of Study	1			12.21
Greater Georgia - 2000+	96123952	1	Chronic Myeloid Leukemia	Yes	None/Unknown	148	Alive	60-64 years	9863	9863/3: Chronic myeloid leukemia, NOS	9863/3: Chronic myeloid leukemia, NOS	64	August	2002	December	2014	Index Record	End of Study	1			12.21
Greater Georgia - 2000+	97030634	1	Chronic Myeloid Leukemia	Yes	None/Unknown	148	Alive	40-44 years	9863	9863/3: Chronic myeloid leukemia, NOS	9863/3: Chronic myeloid leukemia, NOS	41	April	2002	September	2014	Index Record	Lost to Follow-up	1			12.25
Iowa - 2000+	26064349	1	Chronic Myeloid Leukemia	Yes	None/Unknown	147	Dead	75-79 years	9863	9863/3: Chronic myeloid leukemia, NOS	9863/3: Chronic myeloid leukemia, NOS	79	July	2002	October	2014	Index Record	Death	1			12.08
Iowa - 2000+	26064985	1	Chronic Myeloid Leukemia	Yes	None/Unknown	147	Alive	30-34 years	9875	9875/3: Chronic myelogenous leukemia, BCR-ABL1 positive	9875/3: Chronic myelogenous leukemia, BCR-ABL1 positive	30	September	2002	December	2014	Index Record	End of Study	1			12.13
Seattle (Puget Sound) - 2000+	34123923	1	Chronic Myeloid Leukemia	Yes	None/Unknown	147	Alive	55-59 years	9863	9863/3: Chronic myeloid leukemia, NOS	9863/3: Chronic myeloid leukemia, NOS	59	September	2002	December	2014	Index Record	End of Study	1			12.13
San Jose-Monterey - 2000+	43229227	1	Chronic Myeloid Leukemia	Yes	None/Unknown	147	Alive	50-54 years	9875	9875/3: Chronic myelogenous leukemia, BCR-ABL1 positive	9875/3: Chronic myelogenous leukemia, BCR-ABL1 positive	50	September	2002	December	2014	Index Record	End of Study	1			12.13
Los Angeles - 2000+	49784937	1	Chronic Myeloid Leukemia	Yes	None/Unknown	147	Alive	30-34 years	9863	9863/3: Chronic myeloid leukemia, NOS	9863/3: Chronic myeloid leukemia, NOS	31	September	2002	December	2014	Index Record	End of Study	1			12.13
California excluding SF/SJM/LA - 2000+	60550975	1	Chronic Myeloid Leukemia	Yes	None/Unknown	147	Alive	40-44 years	9875	9875/3: Chronic myelogenous leukemia, BCR-ABL1 positive	9875/3: Chronic myelogenous leukemia, BCR-ABL1 positive	41	September	2002	December	2014	Index Record	End of Study	1			12.13
California excluding SF/SJM/LA - 2000+	64526918	1	Chronic Myeloid Leukemia	Yes	None/Unknown	147	Alive	20-24 years	9863	9863/3: Chronic myeloid leukemia, NOS	9863/3: Chronic myeloid leukemia, NOS	20	September	2002	December	2014	Index Record	End of Study	1			12.13
California excluding SF/SJM/LA - 2000+	71443225	1	Chronic Myeloid Leukemia	Yes	None/Unknown	147	Alive	65-69 years	9863	9863/3: Chronic myeloid leukemia, NOS	9863/3: Chronic myeloid leukemia, NOS	66	September	2002	December	2014	Index Record	End of Study	1			12.13
New Jersey - 2000+	90277099	1	Chronic Myeloid Leukemia	Yes	None/Unknown	147	Alive	30-34 years	9875	9875/3: Chronic myelogenous leukemia, BCR-ABL1 positive	9875/3: Chronic myelogenous leukemia, BCR-ABL1 positive	32	September	2002	December	2014	Index Record	End of Study	1			12.13
New Jersey - 2000+	90279873	1	Chronic Myeloid Leukemia	Yes	None/Unknown	147	Alive	35-39 years	9863	9863/3: Chronic myeloid leukemia, NOS	9863/3: Chronic myeloid leukemia, NOS	36	September	2002	December	2014	Index Record	End of Study	1			12.13
Detroit (Metropolitan) - 2000+	18680566	1	Chronic Myeloid Leukemia	Yes	None/Unknown	146	Alive	65-69 years	9863	9863/3: Chronic myeloid leukemia, NOS	9863/3: Chronic myeloid leukemia, NOS	65	October	2002	December	2014	Index Record	End of Study	1			12.04
Iowa - 2000+	26069070	1	Chronic Myeloid Leukemia	Yes	None/Unknown	146	Alive	40-44 years	9863	9863/3: Chronic myeloid leukemia, NOS	9863/3: Chronic myeloid leukemia, NOS	44	October	2002	December	2014	Index Record	End of Study	1			12.04
Seattle (Puget Sound) - 2000+	34126789	1	Chronic Myeloid Leukemia	Yes	None/Unknown	146	Alive	55-59 years	9863	9863/3: Chronic myeloid leukemia, NOS	9863/3: Chronic myeloid leukemia, NOS	57	October	2002	December	2014	Index Record	End of Study	1			12.04
Seattle (Puget Sound) - 2000+	34128954	1	Chronic Myeloid Leukemia	Yes	None/Unknown	146	Alive	40-44 years	9875	9875/3: Chronic myelogenous leukemia, BCR-ABL1 positive	9875/3: Chronic myelogenous leukemia, BCR-ABL1 positive	44	October	2002	December	2014	Index Record	End of Study	1			12.04
Utah - 2000+	37212942	1	Chronic Myeloid Leukemia	Yes	None/Unknown	146	Alive	40-44 years	9863	9863/3: Chronic myeloid leukemia, NOS	9863/3: Chronic myeloid leukemia, NOS	44	October	2002	December	2014	Index Record	End of Study	1			12.04
Atlanta (Metropolitan) - 2000+	40326511	1	Chronic Myeloid Leukemia	Yes	None/Unknown	146	Alive	40-44 years	9863	9863/3: Chronic myeloid leukemia, NOS	9863/3: Chronic myeloid leukemia, NOS	44	October	2002	December	2014	Index Record	End of Study	1			12.04
San Jose-Monterey - 2000+	44018621	1	Chronic Myeloid Leukemia	Yes	None/Unknown	146	Alive	25-29 years	9863	9863/3: Chronic myeloid leukemia, NOS	9863/3: Chronic myeloid leukemia, NOS	27	October	2002	December	2014	Index Record	End of Study	1			12.04
San Jose-Monterey - 2000+	44030550	1	Chronic Myeloid Leukemia	Yes	None/Unknown	146	Alive	55-59 years	9863	9863/3: Chronic myeloid leukemia, NOS	9863/3: Chronic myeloid leukemia, NOS	55	October	2002	December	2014	Index Record	End of Study	1			12.04
San Jose-Monterey - 2000+	44079298	1	Chronic Myeloid Leukemia	Yes	None/Unknown	146	Alive	25-29 years	9863	9863/3: Chronic myeloid leukemia, NOS	9863/3: Chronic myeloid leukemia, NOS	27	October	2002	December	2014	Index Record	End of Study	1			12.04
Los Angeles - 2000+	49790041	1	Chronic Myeloid Leukemia	Yes	None/Unknown	146	Alive	60-64 years	9863	9863/3: Chronic myeloid leukemia, NOS	9863/3: Chronic myeloid leukemia, NOS	61	October	2002	December	2014	Index Record	End of Study	1			12.04
Los Angeles - 2000+	49797661	1	Chronic Myeloid Leukemia	Yes	None/Unknown	146	Alive	30-34 years	9863	9863/3: Chronic myeloid leukemia, NOS	9863/3: Chronic myeloid leukemia, NOS	33	October	2002	December	2014	Index Record	End of Study	1			12.04
California excluding SF/SJM/LA - 2000+	63406809	1	Chronic Myeloid Leukemia	Yes	None/Unknown	146	Alive	50-54 years	9863	9863/3: Chronic myeloid leukemia, NOS	9863/3: Chronic myeloid leukemia, NOS	52	October	2002	December	2014	Index Record	End of Study	1			12.04
California excluding SF/SJM/LA - 2000+	63406811	1	Chronic Myeloid Leukemia	Yes	None/Unknown	146	Alive	55-59 years	9863	9863/3: Chronic myeloid leukemia, NOS	9863/3: Chronic myeloid leukemia, NOS	57	October	2002	December	2014	Index Record		1
California excluding SF/SJM/LA - 2000+	63418453	1	Chronic Myeloid Leukemia	Yes	None/Unknown	146	Alive	20-24 years	9863	9863/3: Chronic myeloid leukemia, NOS	9863/3: Chronic myeloid leukemia, NOS	24	October	2002	December	2014	Index Record	End of Study	1			12.04
California excluding SF/SJM/LA - 2000+	63425137	1	Chronic Myeloid Leukemia	Yes	None/Unknown	146	Alive	50-54 years	9863	9863/3: Chronic myeloid leukemia, NOS	9863/3: Chronic myeloid leukemia, NOS	51	October	2002	December	2014	Index Record	End of Study	1			12.04
California excluding SF/SJM/LA - 2000+	64520856	1	Chronic Myeloid Leukemia	Yes	None/Unknown	146	Alive	60-64 years	9945	9945/3: Chronic myelomonocytic leukemia	9945/3: Chronic myelomonocytic leukemia	62	October	2002	December	2014	Index Record	End of Study	1			12.04
California excluding SF/SJM/LA - 2000+	64521818	1	Chronic Myeloid Leukemia	Yes	None/Unknown	146	Alive	70-74 years	9875	9875/3: Chronic myelogenous leukemia, BCR-ABL1 positive	9875/3: Chronic myelogenous leukemia, BCR-ABL1 positive	72	October	2002	December	2014	Index Record		1
California excluding SF/SJM/LA - 2000+	64525908	1	Chronic Myeloid Leukemia	Yes	None/Unknown	146	Alive	20-24 years	9863	9863/3: Chronic myeloid leukemia, NOS	9863/3: Chronic myeloid leukemia, NOS	21	October	2002	December	2014	Index Record	End of Study	1			12.04
California excluding SF/SJM/LA - 2000+	64598619	1	Chronic Myeloid Leukemia	Yes	None/Unknown	146	Alive	35-39 years	9863	9863/3: Chronic myeloid leukemia, NOS	9863/3: Chronic myeloid leukemia, NOS	35	October	2002	December	2014	Index Record	End of Study	1			12.04
Kentucky - 2000+	75081023	1	Chronic Myeloid Leukemia	Yes	None/Unknown	146	Alive	60-64 years	9863	9863/3: Chronic myeloid leukemia, NOS	9863/3: Chronic myeloid leukemia, NOS	61	October	2002	December	2014	Index Record	End of Study	1			12.04
New Jersey - 2000+	90240657	1	Chronic Myeloid Leukemia	Yes	None/Unknown	146	Alive	70-74 years	9863	9863/3: Chronic myeloid leukemia, NOS	9863/3: Chronic myeloid leukemia, NOS	73	August	2002	November	2014	Index Record		1
New Jersey - 2000+	90260267	1	Chronic Myeloid Leukemia	Yes	None/Unknown	146	Alive	55-59 years	9863	9863/3: Chronic myeloid leukemia, NOS	9863/3: Chronic myeloid leukemia, NOS	58	October	2002	December	2014	Index Record		1
San Francisco-Oakland SMSA - 2000+	4397983	1	Chronic Myeloid Leukemia	Yes	None/Unknown	145	Alive	30-34 years	9863	9863/3: Chronic myeloid leukemia, NOS	9863/3: Chronic myeloid leukemia, NOS	32	November	2002	December	2014	Index Record	End of Study	1			11.96
Iowa - 2000+	26089220	1	Chronic Myeloid Leukemia	Yes	None/Unknown	145	Alive	40-44 years	9863	9863/3: Chronic myeloid leukemia, NOS	9863/3: Chronic myeloid leukemia, NOS	43	November	2002	December	2014	Index Record	End of Study	1			11.96
Seattle (Puget Sound) - 2000+	34127973	1	Chronic Myeloid Leukemia	Yes	None/Unknown	145	Alive	45-49 years	9875	9875/3: Chronic myelogenous leukemia, BCR-ABL1 positive	9875/3: Chronic myelogenous leukemia, BCR-ABL1 positive	47	November	2002	December	2014	Index Record		1
Atlanta (Metropolitan) - 2000+	40321728	1	Chronic Myeloid Leukemia	Yes	None/Unknown	145	Alive	35-39 years	9875	9875/3: Chronic myelogenous leukemia, BCR-ABL1 positive	9875/3: Chronic myelogenous leukemia, BCR-ABL1 positive	37	November	2002	December	2014	Index Record	End of Study	1			11.96
Atlanta (Metropolitan) - 2000+	40351652	1	Chronic Myeloid Leukemia	Yes	None/Unknown	145	Alive	20-24 years	9863	9863/3: Chronic myeloid leukemia, NOS	9863/3: Chronic myeloid leukemia, NOS	22	July	2002	September	2014	Index Record	Lost to Follow-up	1			12
San Jose-Monterey - 2000+	43241812	1	Chronic Myeloid Leukemia	Yes	None/Unknown	145	Alive	55-59 years	9863	9863/3: Chronic myeloid leukemia, NOS	9863/3: Chronic myeloid leukemia, NOS	59	November	2002	December	2014	Index Record		1
Los Angeles - 2000+	49937667	1	Chronic Myeloid Leukemia	Yes	None/Unknown	145	Alive	55-59 years	9863	9863/3: Chronic myeloid leukemia, NOS	9863/3: Chronic myeloid leukemia, NOS	57	July	2002	August	2014	Index Record	Lost to Follow-up	1			11.92
California excluding SF/SJM/LA - 2000+	63337290	1	Chronic Myeloid Leukemia	Yes	None/Unknown	145	Alive	65-69 years	9863	9863/3: Chronic myeloid leukemia, NOS	9863/3: Chronic myeloid leukemia, NOS	65	November	2002	December	2014	Index Record	End of Study	1			11.96
California excluding SF/SJM/LA - 2000+	63375373	1	Chronic Myeloid Leukemia	Yes	None/Unknown	145	Alive	55-59 years	9863	9863/3: Chronic myeloid leukemia, NOS	9863/3: Chronic myeloid leukemia, NOS	55	April	2002	May	2014	Index Record	Lost to Follow-up	1			11.92
California excluding SF/SJM/LA - 2000+	64514800	1	Chronic Myeloid Leukemia	Yes	None/Unknown	145	Alive	35-39 years	9863	9863/3: Chronic myeloid leukemia, NOS	9863/3: Chronic myeloid leukemia, NOS	38	November	2002	December	2014	Index Record	End of Study	1			11.96
California excluding SF/SJM/LA - 2000+	64620989	1	Chronic Myeloid Leukemia	Yes	None/Unknown	145	Dead	55-59 years	9863	9863/3: Chronic myeloid leukemia, NOS	9863/3: Chronic myeloid leukemia, NOS	57	May	2002	June	2014	Index Record	Death	1			11.92
California excluding SF/SJM/LA - 2000+	65904170	1	Chronic Myeloid Leukemia	Yes	None/Unknown	145	Alive	45-49 years	9863	9863/3: Chronic myeloid leukemia, NOS	9863/3: Chronic myeloid leukemia, NOS	45	November	2002	December	2014	Index Record	End of Study	1			11.96
Kentucky - 2000+	75083379	1	Chronic Myeloid Leukemia	Yes	None/Unknown	145	Alive	45-49 years	9863	9863/3: Chronic myeloid leukemia, NOS	9863/3: Chronic myeloid leukemia, NOS	45	November	2002	December	2014	Index Record	End of Study	1			11.96
Louisiana - 2000+	79028216	1	Chronic Myeloid Leukemia	Yes	None/Unknown	145	Alive	45-49 years	9863	9863/3: Chronic myeloid leukemia, NOS	9863/3: Chronic myeloid leukemia, NOS	45	November	2002	December	2014	Index Record	End of Study	1			11.96
Louisiana - 2000+	80080551	1	Chronic Myeloid Leukemia	Yes	None/Unknown	145	Dead	70-74 years	9875	9875/3: Chronic myelogenous leukemia, BCR-ABL1 positive	9875/3: Chronic myelogenous leukemia, BCR-ABL1 positive	72	May	2002	June	2014	Index Record		1
New Jersey - 2000+	90276299	1	Chronic Myeloid Leukemia	Yes	None/Unknown	145	Alive	70-74 years	9863	9863/3: Chronic myeloid leukemia, NOS	9863/3: Chronic myeloid leukemia, NOS	71	November	2002	December	2014	Index Record		1
Connecticut - 2000+	11782786	1	Chronic Myeloid Leukemia	Yes	None/Unknown	144	Alive	25-29 years	9863	9863/3: Chronic myeloid leukemia, NOS	9863/3: Chronic myeloid leukemia, NOS	26	December	2002	December	2014	Index Record	End of Study	1			11.87
Iowa - 2000+	26106194	1	Chronic Myeloid Leukemia	Yes	None/Unknown	144	Alive	55-59 years	9875	9875/3: Chronic myelogenous leukemia, BCR-ABL1 positive	9875/3: Chronic myelogenous leukemia, BCR-ABL1 positive	55	December	2002	December	2014	Index Record	End of Study	1			11.87
Seattle (Puget Sound) - 2000+	34133017	1	Chronic Myeloid Leukemia	Yes	None/Unknown	144	Alive	50-54 years	9863	9863/3: Chronic myeloid leukemia, NOS	9863/3: Chronic myeloid leukemia, NOS	50	December	2002	December	2014	Index Record		1
Seattle (Puget Sound) - 2000+	34138211	1	Chronic Myeloid Leukemia	Yes	None/Unknown	144	Alive	35-39 years	9863	9863/3: Chronic myeloid leukemia, NOS	9863/3: Chronic myeloid leukemia, NOS	38	December	2002	December	2014	Index Record		1
Seattle (Puget Sound) - 2000+	34139119	1	Chronic Myeloid Leukemia	Yes	None/Unknown	144	Alive	55-59 years	9863	9863/3: Chronic myeloid leukemia, NOS	9863/3: Chronic myeloid leukemia, NOS	57	December	2002	December	2014	Index Record	End of Study	1			11.87
Los Angeles - 2000+	49827908	1	Chronic Myeloid Leukemia	Yes	None/Unknown	144	Alive	40-44 years	9863	9863/3: Chronic myeloid leukemia, NOS	9863/3: Chronic myeloid leukemia, NOS	44	December	2002	December	2014	Index Record	End of Study	1			11.87
California excluding SF/SJM/LA - 2000+	63406236	1	Chronic Myeloid Leukemia	Yes	None/Unknown	144	Alive	45-49 years	9863	9863/3: Chronic myeloid leukemia, NOS	9863/3: Chronic myeloid leukemia, NOS	49	December	2002	December	2014	Index Record	End of Study	1			11.87
Louisiana - 2000+	79183660	1	Chronic Myeloid Leukemia	Yes	None/Unknown	144	Alive	60-64 years	9863	9863/3: Chronic myeloid leukemia, NOS	9863/3: Chronic myeloid leukemia, NOS	60	December	2002	December	2014	Index Record	End of Study	1			11.87
New Jersey - 2000+	90210558	1	Chronic Myeloid Leukemia	Yes	None/Unknown	144	Alive	35-39 years	9863	9863/3: Chronic myeloid leukemia, NOS	9863/3: Chronic myeloid leukemia, NOS	37	January	2002	January	2014	Index Record		1
New Jersey - 2000+	90238687	1	Chronic Myeloid Leukemia	Yes	None/Unknown	144	Alive	55-59 years	9863	9863/3: Chronic myeloid leukemia, NOS	9863/3: Chronic myeloid leukemia, NOS	55	June	2002	June	2014	Index Record		1
New Jersey - 2000+	90250342	1	Chronic Myeloid Leukemia	Yes	None/Unknown	144	Alive	70-74 years	9863	9863/3: Chronic myeloid leukemia, NOS	9863/3: Chronic myeloid leukemia, NOS	71	October	2002	November	2014	Index Record	Lost to Follow-up	1			11.92
New Jersey - 2000+	92619359	1	Chronic Myeloid Leukemia	Yes	None/Unknown	144	Alive	40-44 years	9875	9875/3: Chronic myelogenous leukemia, BCR-ABL1 positive	9875/3: Chronic myelogenous leukemia, BCR-ABL1 positive	43	October	2002	November	2014	Index Record	Lost to Follow-up	1			11.92
Greater Georgia - 2000+	96208201	1	Chronic Myeloid Leukemia	Yes	None/Unknown	144	Alive	25-29 years	9863	9863/3: Chronic myeloid leukemia, NOS	9863/3: Chronic myeloid leukemia, NOS	25	December	2002	December	2014	Index Record	End of Study	1			11.87
San Francisco-Oakland SMSA - 2000+	4462881	1	Chronic Myeloid Leukemia	Yes	None/Unknown	143	Alive	50-54 years	9863	9863/3: Chronic myeloid leukemia, NOS	9863/3: Chronic myeloid leukemia, NOS	51	January	2003	December	2014	Index Record	End of Study	1			11.8
Connecticut - 2000+	11791193	1	Chronic Myeloid Leukemia	Yes	None/Unknown	143	Alive	20-24 years	9863	9863/3: Chronic myeloid leukemia, NOS	9863/3: Chronic myeloid leukemia, NOS	21	January	2003	December	2014	Index Record	End of Study	1			11.8
Connecticut - 2000+	12968748	1	Chronic Myeloid Leukemia	Yes	None/Unknown	143	Alive	40-44 years	9875	9875/3: Chronic myelogenous leukemia, BCR-ABL1 positive	9875/3: Chronic myelogenous leukemia, BCR-ABL1 positive	43	January	2003	December	2014	Index Record	End of Study	1			11.8
Detroit (Metropolitan) - 2000+	18719184	1	Chronic Myeloid Leukemia	Yes	None/Unknown	143	Dead	65-69 years	9863	9863/3: Chronic myeloid leukemia, NOS	9863/3: Chronic myeloid leukemia, NOS	68	April	2002	March	2014	Index Record	Death	1			11.75
Detroit (Metropolitan) - 2000+	18719531	1	Chronic Myeloid Leukemia	Yes	None/Unknown	143	Alive	40-44 years	9863	9863/3: Chronic myeloid leukemia, NOS	9863/3: Chronic myeloid leukemia, NOS	40	January	2003	December	2014	Index Record	End of Study	1			11.8
Detroit (Metropolitan) - 2000+	18741240	1	Chronic Myeloid Leukemia	Yes	None/Unknown	143	Alive	55-59 years	9863	9863/3: Chronic myeloid leukemia, NOS	9863/3: Chronic myeloid leukemia, NOS	59	January	2003	December	2014	Index Record	End of Study	1			11.8
Utah - 2000+	37216211	1	Chronic Myeloid Leukemia	Yes	None/Unknown	143	Alive	45-49 years	9863	9863/3: Chronic myeloid leukemia, NOS	9863/3: Chronic myeloid leukemia, NOS	47	January	2003	December	2014	Index Record	End of Study	1			11.8
San Jose-Monterey - 2000+	44003240	1	Chronic Myeloid Leukemia	Yes	None/Unknown	143	Alive	45-49 years	9875	9875/3: Chronic myelogenous leukemia, BCR-ABL1 positive	9875/3: Chronic myelogenous leukemia, BCR-ABL1 positive	45	January	2003	December	2014	Index Record	End of Study	1			11.8
Los Angeles - 2000+	49791841	1	Chronic Myeloid Leukemia	Yes	None/Unknown	143	Alive	35-39 years	9863	9863/3: Chronic myeloid leukemia, NOS	9863/3: Chronic myeloid leukemia, NOS	39	January	2003	December	2014	Index Record	End of Study	1			11.8
Los Angeles - 2000+	49812307	1	Chronic Myeloid Leukemia	Yes	None/Unknown	143	Alive	45-49 years	9863	9863/3: Chronic myeloid leukemia, NOS	9863/3: Chronic myeloid leukemia, NOS	46	January	2003	December	2014	Index Record	End of Study	1			11.8
Los Angeles - 2000+	49814774	1	Chronic Myeloid Leukemia	Yes	None/Unknown	143	Alive	50-54 years	9875	9875/3: Chronic myelogenous leukemia, BCR-ABL1 positive	9875/3: Chronic myelogenous leukemia, BCR-ABL1 positive	51	January	2003	December	2014	Index Record	End of Study	1			11.8
Los Angeles - 2000+	49833072	1	Chronic Myeloid Leukemia	Yes	None/Unknown	143	Alive	40-44 years	9875	9875/3: Chronic myelogenous leukemia, BCR-ABL1 positive	9875/3: Chronic myelogenous leukemia, BCR-ABL1 positive	40	January	2003	December	2014	Index Record	End of Study	1			11.8
California excluding SF/SJM/LA - 2000+	63420147	1	Chronic Myeloid Leukemia	Yes	None/Unknown	143	Alive	25-29 years	9863	9863/3: Chronic myeloid leukemia, NOS	9863/3: Chronic myeloid leukemia, NOS	26	January	2003	December	2014	Index Record	End of Study	1			11.8
California excluding SF/SJM/LA - 2000+	63420152	1	Chronic Myeloid Leukemia	Yes	None/Unknown	143	Alive	35-39 years	9863	9863/3: Chronic myeloid leukemia, NOS	9863/3: Chronic myeloid leukemia, NOS	37	January	2003	December	2014	Index Record	End of Study	1			11.8
California excluding SF/SJM/LA - 2000+	63420174	1	Chronic Myeloid Leukemia	Yes	None/Unknown	143	Alive	35-39 years	9863	9863/3: Chronic myeloid leukemia, NOS	9863/3: Chronic myeloid leukemia, NOS	36	January	2003	December	2014	Index Record	End of Study	1			11.8
California excluding SF/SJM/LA - 2000+	64591037	1	Chronic Myeloid Leukemia	Yes	None/Unknown	143	Alive	30-34 years	9875	9875/3: Chronic myelogenous leukemia, BCR-ABL1 positive	9875/3: Chronic myelogenous leukemia, BCR-ABL1 positive	34	January	2003	December	2014	Index Record	End of Study	1			11.8
California excluding SF/SJM/LA - 2000+	64671257	1	Chronic Myeloid Leukemia	Yes	None/Unknown	143	Alive	65-69 years	9863	9863/3: Chronic myeloid leukemia, NOS	9863/3: Chronic myeloid leukemia, NOS	67	January	2003	December	2014	Index Record		1
California excluding SF/SJM/LA - 2000+	65960380	1	Chronic Myeloid Leukemia	Yes	None/Unknown	143	Alive	35-39 years	9875	9875/3: Chronic myelogenous leukemia, BCR-ABL1 positive	9875/3: Chronic myelogenous leukemia, BCR-ABL1 positive	35	January	2003	December	2014	Index Record	End of Study	1			11.8
Kentucky - 2000+	75100574	1	Chronic Myeloid Leukemia	Yes	None/Unknown	143	Alive	60-64 years	9863	9863/3: Chronic myeloid leukemia, NOS	9863/3: Chronic myeloid leukemia, NOS	62	January	2003	December	2014	Index Record	End of Study	1			11.8
New Jersey - 2000+	90236170	1	Chronic Myeloid Leukemia	Yes	None/Unknown	143	Alive	60-64 years	9875	9875/3: Chronic myelogenous leukemia, BCR-ABL1 positive	9875/3: Chronic myelogenous leukemia, BCR-ABL1 positive	64	April	2002	April	2014	Index Record		1
San Francisco-Oakland SMSA - 2000+	4542215	1	Chronic Myeloid Leukemia	Yes	None/Unknown	142	Alive	35-39 years	9875	9875/3: Chronic myelogenous leukemia, BCR-ABL1 positive	9875/3: Chronic myelogenous leukemia, BCR-ABL1 positive	38	February	2003	December	2014	Index Record	End of Study	1			11.71
Connecticut - 2000+	11754985	1	Chronic Myeloid Leukemia	Yes	None/Unknown	142	Alive	70-74 years	9863	9863/3: Chronic myeloid leukemia, NOS	9863/3: Chronic myeloid leukemia, NOS	72	February	2003	December	2014	Index Record	End of Study	1			11.71
Iowa - 2000+	26088279	1	Chronic Myeloid Leukemia	Yes	None/Unknown	142	Alive	75-79 years	9863	9863/3: Chronic myeloid leukemia, NOS	9863/3: Chronic myeloid leukemia, NOS	77	February	2003	December	2014	Index Record	End of Study	1			11.71
Iowa - 2000+	26101307	1	Chronic Myeloid Leukemia	Yes	None/Unknown	142	Alive	20-24 years	9863	9863/3: Chronic myeloid leukemia, NOS	9863/3: Chronic myeloid leukemia, NOS	24	February	2003	December	2014	Index Record	End of Study	1			11.71
New Mexico - 2000+	29554352	1	Chronic Myeloid Leukemia	Yes	None/Unknown	142	Alive	40-44 years	9863	9863/3: Chronic myeloid leukemia, NOS	9863/3: Chronic myeloid leukemia, NOS	42	February	2003	December	2014	Index Record	End of Study	1			11.71
Seattle (Puget Sound) - 2000+	34138100	1	Chronic Myeloid Leukemia	Yes	None/Unknown	142	Alive	20-24 years	9863	9863/3: Chronic myeloid leukemia, NOS	9863/3: Chronic myeloid leukemia, NOS	21	January	2003	December	2014	Index Record	End of Study	1			11.8
Seattle (Puget Sound) - 2000+	34144303	1	Chronic Myeloid Leukemia	Yes	None/Unknown	142	Alive	45-49 years	9863	9863/3: Chronic myeloid leukemia, NOS	9863/3: Chronic myeloid leukemia, NOS	49	February	2003	December	2014	Index Record	End of Study	1			11.71
Atlanta (Metropolitan) - 2000+	40319603	1	Chronic Myeloid Leukemia	Yes	None/Unknown	142	Alive	80-84 years	9863	9863/3: Chronic myeloid leukemia, NOS	9863/3: Chronic myeloid leukemia, NOS	82	October	2002	September	2014	Index Record	Lost to Follow-up	1			11.75
Atlanta (Metropolitan) - 2000+	40329300	1	Chronic Myeloid Leukemia	Yes	None/Unknown	142	Alive	30-34 years	9875	9875/3: Chronic myelogenous leukemia, BCR-ABL1 positive	9875/3: Chronic myelogenous leukemia, BCR-ABL1 positive	34	February	2003	December	2014	Index Record	End of Study	1			11.71
Los Angeles - 2000+	49795529	1	Chronic Myeloid Leukemia	Yes	None/Unknown	142	Alive	40-44 years	9863	9863/3: Chronic myeloid leukemia, NOS	9863/3: Chronic myeloid leukemia, NOS	44	February	2003	December	2014	Index Record	End of Study	1			11.71
Los Angeles - 2000+	49830545	1	Chronic Myeloid Leukemia	Yes	None/Unknown	142	Alive	40-44 years	9863	9863/3: Chronic myeloid leukemia, NOS	9863/3: Chronic myeloid leukemia, NOS	41	February	2003	December	2014	Index Record	End of Study	1			11.71
Los Angeles - 2000+	49844529	1	Chronic Myeloid Leukemia	Yes	None/Unknown	142	Alive	55-59 years	9875	9875/3: Chronic myelogenous leukemia, BCR-ABL1 positive	9875/3: Chronic myelogenous leukemia, BCR-ABL1 positive	58	February	2003	December	2014	Index Record		1
Los Angeles - 2000+	50822659	1	Chronic Myeloid Leukemia	Yes	None/Unknown	142	Alive	45-49 years	9863	9863/3: Chronic myeloid leukemia, NOS	9863/3: Chronic myeloid leukemia, NOS	47	February	2003	December	2014	Index Record	End of Study	1			11.71
California excluding SF/SJM/LA - 2000+	63424490	1	Chronic Myeloid Leukemia	Yes	None/Unknown	142	Alive	45-49 years	9863	9863/3: Chronic myeloid leukemia, NOS	9863/3: Chronic myeloid leukemia, NOS	45	February	2003	December	2014	Index Record	End of Study	1			11.71
California excluding SF/SJM/LA - 2000+	64628920	1	Chronic Myeloid Leukemia	Yes	None/Unknown	142	Alive	65-69 years	9875	9875/3: Chronic myelogenous leukemia, BCR-ABL1 positive	9875/3: Chronic myelogenous leukemia, BCR-ABL1 positive	66	February	2003	December	2014	Index Record	End of Study	1			11.71
California excluding SF/SJM/LA - 2000+	64727732	1	Chronic Myeloid Leukemia	Yes	None/Unknown	142	Alive	50-54 years	9875	9875/3: Chronic myelogenous leukemia, BCR-ABL1 positive	9875/3: Chronic myelogenous leukemia, BCR-ABL1 positive	54	February	2003	December	2014	Index Record	End of Study	1			11.71
California excluding SF/SJM/LA - 2000+	64760158	1	Chronic Myeloid Leukemia	Yes	None/Unknown	142	Alive	30-34 years	9863	9863/3: Chronic myeloid leukemia, NOS	9863/3: Chronic myeloid leukemia, NOS	32	February	2003	December	2014	Index Record	End of Study	1			11.71
California excluding SF/SJM/LA - 2000+	64774162	1	Chronic Myeloid Leukemia	Yes	None/Unknown	142	Alive	70-74 years	9863	9863/3: Chronic myeloid leukemia, NOS	9863/3: Chronic myeloid leukemia, NOS	70	February	2003	December	2014	Index Record	End of Study	1			11.71
California excluding SF/SJM/LA - 2000+	67295329	1	Chronic Myeloid Leukemia	Yes	None/Unknown	142	Alive	30-34 years	9863	9863/3: Chronic myeloid leukemia, NOS	9863/3: Chronic myeloid leukemia, NOS	33	February	2003	December	2014	Index Record	End of Study	1			11.71
Kentucky - 2000+	75122858	1	Chronic Myeloid Leukemia	Yes	None/Unknown	142	Alive	35-39 years	9875	9875/3: Chronic myelogenous leukemia, BCR-ABL1 positive	9875/3: Chronic myelogenous leukemia, BCR-ABL1 positive	36	February	2003	December	2014	Index Record	End of Study	1			11.71
Kentucky - 2000+	76150209	1	Chronic Myeloid Leukemia	Yes	None/Unknown	142	Dead	65-69 years	9863	9863/3: Chronic myeloid leukemia, NOS	9863/3: Chronic myeloid leukemia, NOS	68	August	2002	June	2014	Index Record	Death	1			11.67
Louisiana - 2000+	78136702	1	Chronic Myeloid Leukemia	Yes	None/Unknown	142	Alive	35-39 years	9875	9875/3: Chronic myelogenous leukemia, BCR-ABL1 positive	9875/3: Chronic myelogenous leukemia, BCR-ABL1 positive	37	February	2003	December	2014	Index Record	End of Study	1			11.71
New Jersey - 2000+	90307185	1	Chronic Myeloid Leukemia	Yes	None/Unknown	142	Alive	60-64 years	9863	9863/3: Chronic myeloid leukemia, NOS	9863/3: Chronic myeloid leukemia, NOS	61	February	2003	December	2014	Index Record	End of Study	1			11.71
New Jersey - 2000+	90322574	1	Chronic Myeloid Leukemia	Yes	None/Unknown	142	Alive	75-79 years	9863	9863/3: Chronic myeloid leukemia, NOS	9863/3: Chronic myeloid leukemia, NOS	77	February	2003	December	2014	Index Record	End of Study	1			11.71
New Jersey - 2000+	91335853	1	Chronic Myeloid Leukemia	Yes	None/Unknown	142	Alive	45-49 years	9863	9863/3: Chronic myeloid leukemia, NOS	9863/3: Chronic myeloid leukemia, NOS	49	May	2002	April	2014	Index Record	Lost to Follow-up	1			11.75
Greater Georgia - 2000+	96151579	1	Chronic Myeloid Leukemia	Yes	None/Unknown	142	Alive	25-29 years	9875	9875/3: Chronic myelogenous leukemia, BCR-ABL1 positive	9875/3: Chronic myelogenous leukemia, BCR-ABL1 positive	25	January	2003	December	2014	Index Record	End of Study	1			11.8
San Francisco-Oakland SMSA - 2000+	4409020	1	Chronic Myeloid Leukemia	Yes	None/Unknown	141	Alive	20-24 years	9863	9863/3: Chronic myeloid leukemia, NOS	9863/3: Chronic myeloid leukemia, NOS	20	December	2002	October	2014	Index Record	Lost to Follow-up	1			11.66
Connecticut - 2000+	11710028	1	Chronic Myeloid Leukemia	Yes	None/Unknown	141	Alive	40-44 years	9863	9863/3: Chronic myeloid leukemia, NOS	9863/3: Chronic myeloid leukemia, NOS	44	March	2003	December	2014	Index Record	End of Study	1			11.63
Connecticut - 2000+	11716593	1	Chronic Myeloid Leukemia	Yes	None/Unknown	141	Alive	30-34 years	9875	9875/3: Chronic myelogenous leukemia, BCR-ABL1 positive	9875/3: Chronic myelogenous leukemia, BCR-ABL1 positive	32	March	2003	December	2014	Index Record	End of Study	1			11.63
Detroit (Metropolitan) - 2000+	18691605	1	Chronic Myeloid Leukemia	Yes	None/Unknown	141	Alive	35-39 years	9863	9863/3: Chronic myeloid leukemia, NOS	9863/3: Chronic myeloid leukemia, NOS	37	March	2003	December	2014	Index Record	End of Study	1			11.63
Iowa - 2000+	26091215	1	Chronic Myeloid Leukemia	Yes	None/Unknown	141	Alive	55-59 years	9863	9863/3: Chronic myeloid leukemia, NOS	9863/3: Chronic myeloid leukemia, NOS	56	March	2003	December	2014	Index Record	End of Study	1			11.63
Iowa - 2000+	26114349	1	Chronic Myeloid Leukemia	Yes	None/Unknown	141	Alive	50-54 years	9863	9863/3: Chronic myeloid leukemia, NOS	9863/3: Chronic myeloid leukemia, NOS	50	March	2003	December	2014	Index Record	End of Study	1			11.63
Utah - 2000+	37217867	1	Chronic Myeloid Leukemia	Yes	None/Unknown	141	Alive	25-29 years	9863	9863/3: Chronic myeloid leukemia, NOS	9863/3: Chronic myeloid leukemia, NOS	25	March	2003	December	2014	Index Record	End of Study	1			11.63
Atlanta (Metropolitan) - 2000+	40331673	1	Chronic Myeloid Leukemia	Yes	None/Unknown	141	Alive	70-74 years	9875	9875/3: Chronic myelogenous leukemia, BCR-ABL1 positive	9875/3: Chronic myelogenous leukemia, BCR-ABL1 positive	73	February	2003	December	2014	Index Record	Lost to Follow-up	1			11.67
San Jose-Monterey - 2000+	44002540	1	Chronic Myeloid Leukemia	Yes	None/Unknown	141	Alive	45-49 years	9863	9863/3: Chronic myeloid leukemia, NOS	9863/3: Chronic myeloid leukemia, NOS	46	March	2003	December	2014	Index Record	End of Study	1			11.63
Los Angeles - 2000+	49799360	1	Chronic Myeloid Leukemia	Yes	None/Unknown	141	Alive	20-24 years	9875	9875/3: Chronic myelogenous leukemia, BCR-ABL1 positive	9875/3: Chronic myelogenous leukemia, BCR-ABL1 positive	23	March	2003	December	2014	Index Record	End of Study	1			11.63
Los Angeles - 2000+	49852919	1	Chronic Myeloid Leukemia	Yes	None/Unknown	141	Alive	45-49 years	9863	9863/3: Chronic myeloid leukemia, NOS	9863/3: Chronic myeloid leukemia, NOS	47	March	2003	December	2014	Index Record	End of Study	1			11.63
Los Angeles - 2000+	49880304	1	Chronic Myeloid Leukemia	Yes	None/Unknown	141	Alive	60-64 years	9875	9875/3: Chronic myelogenous leukemia, BCR-ABL1 positive	9875/3: Chronic myelogenous leukemia, BCR-ABL1 positive	64	March	2003	December	2014	Index Record	End of Study	1			11.63
California excluding SF/SJM/LA - 2000+	64504113	1	Chronic Myeloid Leukemia	Yes	None/Unknown	141	Alive	60-64 years	9875	9875/3: Chronic myelogenous leukemia, BCR-ABL1 positive	9875/3: Chronic myelogenous leukemia, BCR-ABL1 positive	62	March	2003	December	2014	Index Record	End of Study	1			11.63
California excluding SF/SJM/LA - 2000+	64655315	1	Chronic Myeloid Leukemia	Yes	None/Unknown	141	Alive	45-49 years	9863	9863/3: Chronic myeloid leukemia, NOS	9863/3: Chronic myeloid leukemia, NOS	49	March	2003	December	2014	Index Record	End of Study	1			11.63
California excluding SF/SJM/LA - 2000+	64763525	1	Chronic Myeloid Leukemia	Yes	None/Unknown	141	Alive	60-64 years	9863	9863/3: Chronic myeloid leukemia, NOS	9863/3: Chronic myeloid leukemia, NOS	64	March	2003	December	2014	Index Record	End of Study	1			11.63
California excluding SF/SJM/LA - 2000+	65952184	1	Chronic Myeloid Leukemia	Yes	None/Unknown	141	Alive	45-49 years	9863	9863/3: Chronic myeloid leukemia, NOS	9863/3: Chronic myeloid leukemia, NOS	46	March	2003	December	2014	Index Record	End of Study	1			11.63
California excluding SF/SJM/LA - 2000+	68698538	1	Chronic Myeloid Leukemia	Yes	None/Unknown	141	Alive	40-44 years	9863	9863/3: Chronic myeloid leukemia, NOS	9863/3: Chronic myeloid leukemia, NOS	44	July	2002	April	2014	Index Record		1
Kentucky - 2000+	75120152	1	Chronic Myeloid Leukemia	Yes	None/Unknown	141	Alive	30-34 years	9863	9863/3: Chronic myeloid leukemia, NOS	9863/3: Chronic myeloid leukemia, NOS	31	March	2003	December	2014	Index Record	End of Study	1			11.63
Kentucky - 2000+	75132967	1	Chronic Myeloid Leukemia	Yes	None/Unknown	141	Alive	55-59 years	9863	9863/3: Chronic myeloid leukemia, NOS	9863/3: Chronic myeloid leukemia, NOS	56	March	2003	December	2014	Index Record	End of Study	1			11.63
Kentucky - 2000+	75210288	1	Chronic Myeloid Leukemia	Yes	None/Unknown	141	Alive	55-59 years	9875	9875/3: Chronic myelogenous leukemia, BCR-ABL1 positive	9875/3: Chronic myelogenous leukemia, BCR-ABL1 positive	59	March	2003	December	2014	Index Record	End of Study	1			11.63
Louisiana - 2000+	79051298	1	Chronic Myeloid Leukemia	Yes	None/Unknown	141	Alive	35-39 years	9863	9863/3: Chronic myeloid leukemia, NOS	9863/3: Chronic myeloid leukemia, NOS	39	April	2003	December	2014	Index Record	End of Study	1			11.55
New Jersey - 2000+	90269888	1	Chronic Myeloid Leukemia	Yes	None/Unknown	141	Alive	50-54 years	9875	9875/3: Chronic myelogenous leukemia, BCR-ABL1 positive	9875/3: Chronic myelogenous leukemia, BCR-ABL1 positive	53	May	2002	February	2014	Index Record	Lost to Follow-up	1			11.59
New Jersey - 2000+	90322430	1	Chronic Myeloid Leukemia	Yes	None/Unknown	141	Alive	30-34 years	9863	9863/3: Chronic myeloid leukemia, NOS	9863/3: Chronic myeloid leukemia, NOS	34	January	2003	November	2014	Index Record	Lost to Follow-up	1			11.67
Detroit (Metropolitan) - 2000+	18691598	1	Chronic Myeloid Leukemia	Yes	None/Unknown	140	Alive	40-44 years	9863	9863/3: Chronic myeloid leukemia, NOS	9863/3: Chronic myeloid leukemia, NOS	43	April	2003	December	2014	Index Record	End of Study	1			11.55
Detroit (Metropolitan) - 2000+	18698473	1	Chronic Myeloid Leukemia	Yes	None/Unknown	140	Alive	65-69 years	9863	9863/3: Chronic myeloid leukemia, NOS	9863/3: Chronic myeloid leukemia, NOS	66	April	2003	December	2014	Index Record		1
Iowa - 2000+	26106092	1	Chronic Myeloid Leukemia	Yes	None/Unknown	140	Alive	55-59 years	9863	9863/3: Chronic myeloid leukemia, NOS	9863/3: Chronic myeloid leukemia, NOS	59	April	2003	December	2014	Index Record	End of Study	1			11.55
Iowa - 2000+	26195322	1	Chronic Myeloid Leukemia	Yes	None/Unknown	140	Alive	40-44 years	9863	9863/3: Chronic myeloid leukemia, NOS	9863/3: Chronic myeloid leukemia, NOS	42	April	2003	December	2014	Index Record	End of Study	1			11.55
Seattle (Puget Sound) - 2000+	34144732	1	Chronic Myeloid Leukemia	Yes	None/Unknown	140	Alive	45-49 years	9863	9863/3: Chronic myeloid leukemia, NOS	9863/3: Chronic myeloid leukemia, NOS	46	April	2003	December	2014	Index Record	End of Study	1			11.55
San Jose-Monterey - 2000+	43232731	1	Chronic Myeloid Leukemia	Yes	None/Unknown	140	Alive	45-49 years	9875	9875/3: Chronic myelogenous leukemia, BCR-ABL1 positive	9875/3: Chronic myelogenous leukemia, BCR-ABL1 positive	49	August	2002	April	2014	Index Record	Lost to Follow-up	1			11.5
Los Angeles - 2000+	49897047	1	Chronic Myeloid Leukemia	Yes	None/Unknown	140	Alive	65-69 years	9863	9863/3: Chronic myeloid leukemia, NOS	9863/3: Chronic myeloid leukemia, NOS	69	April	2003	December	2014	Index Record	End of Study	1			11.55
Los Angeles - 2000+	49935566	1	Chronic Myeloid Leukemia	Yes	None/Unknown	140	Alive	25-29 years	9863	9863/3: Chronic myeloid leukemia, NOS	9863/3: Chronic myeloid leukemia, NOS	28	April	2003	December	2014	Index Record	End of Study	1			11.55
California excluding SF/SJM/LA - 2000+	63416974	1	Chronic Myeloid Leukemia	Yes	None/Unknown	140	Alive	25-29 years	9875	9875/3: Chronic myelogenous leukemia, BCR-ABL1 positive	9875/3: Chronic myelogenous leukemia, BCR-ABL1 positive	28	January	2003	September	2014	Index Record	Lost to Follow-up	1			11.5
California excluding SF/SJM/LA - 2000+	64645616	1	Chronic Myeloid Leukemia	Yes	None/Unknown	140	Alive	35-39 years	9863	9863/3: Chronic myeloid leukemia, NOS	9863/3: Chronic myeloid leukemia, NOS	36	April	2003	December	2014	Index Record	End of Study	1			11.55
California excluding SF/SJM/LA - 2000+	64659407	1	Chronic Myeloid Leukemia	Yes	None/Unknown	140	Alive	25-29 years	9863	9863/3: Chronic myeloid leukemia, NOS	9863/3: Chronic myeloid leukemia, NOS	27	April	2003	December	2014	Index Record	End of Study	1			11.55
Kentucky - 2000+	75134515	1	Chronic Myeloid Leukemia	Yes	None/Unknown	140	Alive	35-39 years	9875	9875/3: Chronic myelogenous leukemia, BCR-ABL1 positive	9875/3: Chronic myelogenous leukemia, BCR-ABL1 positive	37	April	2003	December	2014	Index Record	End of Study	1			11.55
Louisiana - 2000+	79152332	1	Chronic Myeloid Leukemia	Yes	None/Unknown	140	Alive	55-59 years	9863	9863/3: Chronic myeloid leukemia, NOS	9863/3: Chronic myeloid leukemia, NOS	59	April	2003	December	2014	Index Record		1
Louisiana - 2000+	80033669	1	Chronic Myeloid Leukemia	Yes	None/Unknown	140	Alive	50-54 years	9863	9863/3: Chronic myeloid leukemia, NOS	9863/3: Chronic myeloid leukemia, NOS	54	April	2003	December	2014	Index Record	End of Study	1			11.55
New Jersey - 2000+	90271424	1	Chronic Myeloid Leukemia	Yes	None/Unknown	140	Alive	55-59 years	9863	9863/3: Chronic myeloid leukemia, NOS	9863/3: Chronic myeloid leukemia, NOS	56	April	2002	January	2014	Index Record	Lost to Follow-up	1			11.59
New Jersey - 2000+	90305322	1	Chronic Myeloid Leukemia	Yes	None/Unknown	140	Alive	50-54 years	9863	9863/3: Chronic myeloid leukemia, NOS	9863/3: Chronic myeloid leukemia, NOS	50	February	2003	November	2014	Index Record	Lost to Follow-up	1			11.59
New Jersey - 2000+	90331215	1	Chronic Myeloid Leukemia	Yes	None/Unknown	140	Alive	45-49 years	9863	9863/3: Chronic myeloid leukemia, NOS	9863/3: Chronic myeloid leukemia, NOS	45	February	2003	November	2014	Index Record	Lost to Follow-up	1			11.59
New Jersey - 2000+	91437596	1	Chronic Myeloid Leukemia	Yes	None/Unknown	140	Alive	55-59 years	9863	9863/3: Chronic myeloid leukemia, NOS	9863/3: Chronic myeloid leukemia, NOS	59	September	2002	May	2014	Index Record		1
New Jersey - 2000+	91493891	1	Chronic Myeloid Leukemia	Yes	None/Unknown	140	Alive	35-39 years	9863	9863/3: Chronic myeloid leukemia, NOS	9863/3: Chronic myeloid leukemia, NOS	39	February	2003	November	2014	Index Record	Lost to Follow-up	1			11.59
New Jersey - 2000+	94883163	1	Chronic Myeloid Leukemia	Yes	None/Unknown	140	Alive	80-84 years	9863	9863/3: Chronic myeloid leukemia, NOS	9863/3: Chronic myeloid leukemia, NOS	80	April	2003	December	2014	Index Record	End of Study	1			11.55
San Francisco-Oakland SMSA - 2000+	4412880	1	Chronic Myeloid Leukemia	Yes	None/Unknown	139	Alive	65-69 years	9863	9863/3: Chronic myeloid leukemia, NOS	9863/3: Chronic myeloid leukemia, NOS	69	May	2003	December	2014	Index Record		1
San Francisco-Oakland SMSA - 2000+	4453988	1	Chronic Myeloid Leukemia	Yes	None/Unknown	139	Alive	65-69 years	9863	9863/3: Chronic myeloid leukemia, NOS	9863/3: Chronic myeloid leukemia, NOS	67	May	2003	December	2014	Index Record	End of Study	1			11.46
Connecticut - 2000+	11686542	1	Chronic Myeloid Leukemia	Yes	None/Unknown	139	Alive	60-64 years	9863	9863/3: Chronic myeloid leukemia, NOS	9863/3: Chronic myeloid leukemia, NOS	62	May	2003	December	2014	Index Record		1
Connecticut - 2000+	11715441	1	Chronic Myeloid Leukemia	Yes	None/Unknown	139	Alive	45-49 years	9863	9863/3: Chronic myeloid leukemia, NOS	9863/3: Chronic myeloid leukemia, NOS	49	May	2003	December	2014	Index Record	End of Study	1			11.46
Iowa - 2000+	27204701	1	Chronic Myeloid Leukemia	Yes	None/Unknown	139	Alive	45-49 years	9863	9863/3: Chronic myeloid leukemia, NOS	9863/3: Chronic myeloid leukemia, NOS	49	May	2003	December	2014	Index Record	End of Study	1			11.46
Seattle (Puget Sound) - 2000+	34148040	1	Chronic Myeloid Leukemia	Yes	None/Unknown	139	Alive	25-29 years	9863	9863/3: Chronic myeloid leukemia, NOS	9863/3: Chronic myeloid leukemia, NOS	28	May	2003	December	2014	Index Record	End of Study	1			11.46
Los Angeles - 2000+	49801249	1	Chronic Myeloid Leukemia	Yes	None/Unknown	139	Alive	45-49 years	9863	9863/3: Chronic myeloid leukemia, NOS	9863/3: Chronic myeloid leukemia, NOS	48	May	2003	December	2014	Index Record	End of Study	1			11.46
Los Angeles - 2000+	49815782	1	Chronic Myeloid Leukemia	Yes	None/Unknown	139	Alive	25-29 years	9863	9863/3: Chronic myeloid leukemia, NOS	9863/3: Chronic myeloid leukemia, NOS	26	May	2003	December	2014	Index Record	End of Study	1			11.46
Los Angeles - 2000+	49830959	1	Chronic Myeloid Leukemia	Yes	None/Unknown	139	Alive	60-64 years	9875	9875/3: Chronic myelogenous leukemia, BCR-ABL1 positive	9875/3: Chronic myelogenous leukemia, BCR-ABL1 positive	63	December	2002	August	2014	Index Record	Lost to Follow-up	1			11.5
California excluding SF/SJM/LA - 2000+	60567948	1	Chronic Myeloid Leukemia	Yes	None/Unknown	139	Alive	20-24 years	9863	9863/3: Chronic myeloid leukemia, NOS	9863/3: Chronic myeloid leukemia, NOS	21	February	2002	September	2013	Index Record	Lost to Follow-up	1			11.42
California excluding SF/SJM/LA - 2000+	63429323	1	Chronic Myeloid Leukemia	Yes	None/Unknown	139	Alive	40-44 years	9875	9875/3: Chronic myelogenous leukemia, BCR-ABL1 positive	9875/3: Chronic myelogenous leukemia, BCR-ABL1 positive	41	May	2003	December	2014	Index Record	End of Study	1			11.46
California excluding SF/SJM/LA - 2000+	64516760	1	Chronic Myeloid Leukemia	Yes	None/Unknown	139	Alive	40-44 years	9875	9875/3: Chronic myelogenous leukemia, BCR-ABL1 positive	9875/3: Chronic myelogenous leukemia, BCR-ABL1 positive	43	May	2003	December	2014	Index Record	End of Study	1			11.46
California excluding SF/SJM/LA - 2000+	64541557	1	Chronic Myeloid Leukemia	Yes	None/Unknown	139	Alive	60-64 years	9863	9863/3: Chronic myeloid leukemia, NOS	9863/3: Chronic myeloid leukemia, NOS	63	May	2003	December	2014	Index Record	End of Study	1			11.46
California excluding SF/SJM/LA - 2000+	64543021	1	Chronic Myeloid Leukemia	Yes	None/Unknown	139	Alive	40-44 years	9875	9875/3: Chronic myelogenous leukemia, BCR-ABL1 positive	9875/3: Chronic myelogenous leukemia, BCR-ABL1 positive	41	May	2003	December	2014	Index Record	End of Study	1			11.46
California excluding SF/SJM/LA - 2000+	64543994	1	Chronic Myeloid Leukemia	Yes	None/Unknown	139	Alive	20-24 years	9863	9863/3: Chronic myeloid leukemia, NOS	9863/3: Chronic myeloid leukemia, NOS	23	May	2003	December	2014	Index Record	End of Study	1			11.46
California excluding SF/SJM/LA - 2000+	64566928	1	Chronic Myeloid Leukemia	Yes	None/Unknown	139	Alive	45-49 years	9863	9863/3: Chronic myeloid leukemia, NOS	9863/3: Chronic myeloid leukemia, NOS	45	May	2003	December	2014	Index Record	End of Study	1			11.46
California excluding SF/SJM/LA - 2000+	64585482	1	Chronic Myeloid Leukemia	Yes	None/Unknown	139	Alive	60-64 years	9863	9863/3: Chronic myeloid leukemia, NOS	9863/3: Chronic myeloid leukemia, NOS	63	May	2003	December	2014	Index Record	End of Study	1			11.46
California excluding SF/SJM/LA - 2000+	64676544	1	Chronic Myeloid Leukemia	Yes	None/Unknown	139	Alive	70-74 years	9875	9875/3: Chronic myelogenous leukemia, BCR-ABL1 positive	9875/3: Chronic myelogenous leukemia, BCR-ABL1 positive	72	May	2003	December	2014	Index Record	End of Study	1			11.46
California excluding SF/SJM/LA - 2000+	67331134	1	Chronic Myeloid Leukemia	Yes	None/Unknown	139	Alive	50-54 years	9863	9863/3: Chronic myeloid leukemia, NOS	9863/3: Chronic myeloid leukemia, NOS	51	March	2003	November	2014	Index Record	Lost to Follow-up	1			11.5
Kentucky - 2000+	75110405	1	Chronic Myeloid Leukemia	Yes	None/Unknown	139	Alive	55-59 years	9875	9875/3: Chronic myelogenous leukemia, BCR-ABL1 positive	9875/3: Chronic myelogenous leukemia, BCR-ABL1 positive	55	May	2003	December	2014	Index Record	End of Study	1			11.46
Kentucky - 2000+	75182174	1	Chronic Myeloid Leukemia	Yes	None/Unknown	139	Alive	50-54 years	9863	9863/3: Chronic myeloid leukemia, NOS	9863/3: Chronic myeloid leukemia, NOS	54	May	2003	December	2014	Index Record	End of Study	1			11.46
Louisiana - 2000+	78125230	1	Chronic Myeloid Leukemia	Yes	None/Unknown	139	Alive	35-39 years	9863	9863/3: Chronic myeloid leukemia, NOS	9863/3: Chronic myeloid leukemia, NOS	39	May	2003	December	2014	Index Record	End of Study	1			11.46
Louisiana - 2000+	80021194	1	Chronic Myeloid Leukemia	Yes	None/Unknown	139	Alive	50-54 years	9863	9863/3: Chronic myeloid leukemia, NOS	9863/3: Chronic myeloid leukemia, NOS	52	May	2003	December	2014	Index Record	End of Study	1			11.46
Louisiana - 2000+	80033880	1	Chronic Myeloid Leukemia	Yes	None/Unknown	139	Alive	50-54 years	9863	9863/3: Chronic myeloid leukemia, NOS	9863/3: Chronic myeloid leukemia, NOS	54	May	2003	December	2014	Index Record	End of Study	1			11.46
Greater Georgia - 2000+	96160120	1	Chronic Myeloid Leukemia	Yes	None/Unknown	139	Alive	50-54 years	9863	9863/3: Chronic myeloid leukemia, NOS	9863/3: Chronic myeloid leukemia, NOS	52	May	2003	December	2014	Index Record	End of Study	1			11.46
Detroit (Metropolitan) - 2000+	18706292	1	Chronic Myeloid Leukemia	Yes	None/Unknown	138	Alive	55-59 years	9875	9875/3: Chronic myelogenous leukemia, BCR-ABL1 positive	9875/3: Chronic myelogenous leukemia, BCR-ABL1 positive	59	June	2003	December	2014	Index Record		1
Detroit (Metropolitan) - 2000+	18720441	1	Chronic Myeloid Leukemia	Yes	None/Unknown	138	Alive	60-64 years	9863	9863/3: Chronic myeloid leukemia, NOS	9863/3: Chronic myeloid leukemia, NOS	61	June	2003	December	2014	Index Record	End of Study	1			11.38
Detroit (Metropolitan) - 2000+	18721285	1	Chronic Myeloid Leukemia	Yes	None/Unknown	138	Dead	60-64 years	9863	9863/3: Chronic myeloid leukemia, NOS	9863/3: Chronic myeloid leukemia, NOS	64	May	2003	November	2014	Index Record		1
Iowa - 2000+	26087545	1	Chronic Myeloid Leukemia	Yes	None/Unknown	138	Alive	55-59 years	9875	9875/3: Chronic myelogenous leukemia, BCR-ABL1 positive	9875/3: Chronic myelogenous leukemia, BCR-ABL1 positive	58	June	2003	December	2014	Index Record	End of Study	1			11.38
Iowa - 2000+	26094877	1	Chronic Myeloid Leukemia	Yes	None/Unknown	138	Dead	50-54 years	9863	9863/3: Chronic myeloid leukemia, NOS	9863/3: Chronic myeloid leukemia, NOS	52	November	2002	June	2014	Index Record		1
Atlanta (Metropolitan) - 2000+	40341896	1	Chronic Myeloid Leukemia	Yes	None/Unknown	138	Alive	25-29 years	9863	9863/3: Chronic myeloid leukemia, NOS	9863/3: Chronic myeloid leukemia, NOS	28	June	2003	December	2014	Index Record	End of Study	1			11.38
San Jose-Monterey - 2000+	44002196	1	Chronic Myeloid Leukemia	Yes	None/Unknown	138	Alive	45-49 years	9863	9863/3: Chronic myeloid leukemia, NOS	9863/3: Chronic myeloid leukemia, NOS	46	June	2003	December	2014	Index Record	End of Study	1			11.38
San Jose-Monterey - 2000+	44030140	1	Chronic Myeloid Leukemia	Yes	None/Unknown	138	Alive	40-44 years	9863	9863/3: Chronic myeloid leukemia, NOS	9863/3: Chronic myeloid leukemia, NOS	41	June	2003	December	2014	Index Record	End of Study	1			11.38
Los Angeles - 2000+	49802407	1	Chronic Myeloid Leukemia	Yes	None/Unknown	138	Alive	45-49 years	9875	9875/3: Chronic myelogenous leukemia, BCR-ABL1 positive	9875/3: Chronic myelogenous leukemia, BCR-ABL1 positive	46	June	2003	December	2014	Index Record	End of Study	1			11.38
Los Angeles - 2000+	49820895	1	Chronic Myeloid Leukemia	Yes	None/Unknown	138	Alive	35-39 years	9863	9863/3: Chronic myeloid leukemia, NOS	9863/3: Chronic myeloid leukemia, NOS	37	June	2003	December	2014	Index Record	End of Study	1			11.38
Los Angeles - 2000+	49834938	1	Chronic Myeloid Leukemia	Yes	None/Unknown	138	Dead	35-39 years	9863	9863/3: Chronic myeloid leukemia, NOS	9863/3: Chronic myeloid leukemia, NOS	39	December	2002	July	2014	Index Record	Death	1			11.41
Los Angeles - 2000+	49851186	1	Chronic Myeloid Leukemia	Yes	None/Unknown	138	Alive	50-54 years	9875	9875/3: Chronic myelogenous leukemia, BCR-ABL1 positive	9875/3: Chronic myelogenous leukemia, BCR-ABL1 positive	53	June	2003	December	2014	Index Record	End of Study	1			11.38
California excluding SF/SJM/LA - 2000+	64534538	1	Chronic Myeloid Leukemia	Yes	None/Unknown	138	Alive	60-64 years	9945	9945/3: Chronic myelomonocytic leukemia	9945/3: Chronic myelomonocytic leukemia	62	April	2003	November	2014	Index Record	Lost to Follow-up	1			11.42
California excluding SF/SJM/LA - 2000+	64569692	1	Chronic Myeloid Leukemia	Yes	None/Unknown	138	Alive	75-79 years	9863	9863/3: Chronic myeloid leukemia, NOS	9863/3: Chronic myeloid leukemia, NOS	79	June	2003	December	2014	Index Record		1
California excluding SF/SJM/LA - 2000+	64593988	1	Chronic Myeloid Leukemia	Yes	None/Unknown	138	Alive	20-24 years	9863	9863/3: Chronic myeloid leukemia, NOS	9863/3: Chronic myeloid leukemia, NOS	21	June	2003	December	2014	Index Record	End of Study	1			11.38
California excluding SF/SJM/LA - 2000+	64731997	1	Chronic Myeloid Leukemia	Yes	None/Unknown	138	Alive	45-49 years	9863	9863/3: Chronic myeloid leukemia, NOS	9863/3: Chronic myeloid leukemia, NOS	49	April	2003	November	2014	Index Record	Lost to Follow-up	1			11.42
California excluding SF/SJM/LA - 2000+	67320728	1	Chronic Myeloid Leukemia	Yes	None/Unknown	138	Alive	20-24 years	9863	9863/3: Chronic myeloid leukemia, NOS	9863/3: Chronic myeloid leukemia, NOS	20	June	2003	December	2014	Index Record	End of Study	1			11.38
Kentucky - 2000+	75141920	1	Chronic Myeloid Leukemia	Yes	None/Unknown	138	Alive	35-39 years	9863	9863/3: Chronic myeloid leukemia, NOS	9863/3: Chronic myeloid leukemia, NOS	36	June	2003	December	2014	Index Record	End of Study	1			11.38
Louisiana - 2000+	78145170	1	Chronic Myeloid Leukemia	Yes	None/Unknown	138	Alive	60-64 years	9863	9863/3: Chronic myeloid leukemia, NOS	9863/3: Chronic myeloid leukemia, NOS	62	June	2003	December	2014	Index Record	End of Study	1			11.38
Louisiana - 2000+	79152918	1	Chronic Myeloid Leukemia	Yes	None/Unknown	138	Alive	55-59 years	9863	9863/3: Chronic myeloid leukemia, NOS	9863/3: Chronic myeloid leukemia, NOS	58	June	2003	December	2014	Index Record	End of Study	1			11.38
Louisiana - 2000+	80082987	1	Chronic Myeloid Leukemia	Yes	None/Unknown	138	Alive	55-59 years	9863	9863/3: Chronic myeloid leukemia, NOS	9863/3: Chronic myeloid leukemia, NOS	57	June	2003	December	2014	Index Record	End of Study	1			11.38
New Jersey - 2000+	90285290	1	Chronic Myeloid Leukemia	Yes	None/Unknown	138	Alive	30-34 years	9875	9875/3: Chronic myelogenous leukemia, BCR-ABL1 positive	9875/3: Chronic myelogenous leukemia, BCR-ABL1 positive	31	April	2003	November	2014	Index Record	Lost to Follow-up	1			11.42
New Jersey - 2000+	90286477	1	Chronic Myeloid Leukemia	Yes	None/Unknown	138	Alive	55-59 years	9863	9863/3: Chronic myeloid leukemia, NOS	9863/3: Chronic myeloid leukemia, NOS	56	June	2003	December	2014	Index Record		1
New Jersey - 2000+	90314449	1	Chronic Myeloid Leukemia	Yes	None/Unknown	138	Alive	40-44 years	9875	9875/3: Chronic myelogenous leukemia, BCR-ABL1 positive	9875/3: Chronic myelogenous leukemia, BCR-ABL1 positive	44	April	2003	November	2014	Index Record	Lost to Follow-up	1			11.42
New Jersey - 2000+	91351157	1	Chronic Myeloid Leukemia	Yes	None/Unknown	138	Alive	65-69 years	9863	9863/3: Chronic myeloid leukemia, NOS	9863/3: Chronic myeloid leukemia, NOS	67	April	2003	November	2014	Index Record	Lost to Follow-up	1			11.42
Greater Georgia - 2000+	96158420	1	Chronic Myeloid Leukemia	Yes	None/Unknown	138	Alive	55-59 years	9863	9863/3: Chronic myeloid leukemia, NOS	9863/3: Chronic myeloid leukemia, NOS	55	June	2003	December	2014	Index Record	End of Study	1			11.38
Greater Georgia - 2000+	96158882	1	Chronic Myeloid Leukemia	Yes	None/Unknown	138	Alive	40-44 years	9863	9863/3: Chronic myeloid leukemia, NOS	9863/3: Chronic myeloid leukemia, NOS	43	June	2003	December	2014	Index Record	End of Study	1			11.38
Greater Georgia - 2000+	98118997	1	Chronic Myeloid Leukemia	Yes	None/Unknown	138	Alive	30-34 years	9875	9875/3: Chronic myelogenous leukemia, BCR-ABL1 positive	9875/3: Chronic myelogenous leukemia, BCR-ABL1 positive	30	June	2003	December	2014	Index Record	End of Study	1			11.38
Connecticut - 2000+	11743741	1	Chronic Myeloid Leukemia	Yes	None/Unknown	137	Alive	60-64 years	9875	9875/3: Chronic myelogenous leukemia, BCR-ABL1 positive	9875/3: Chronic myelogenous leukemia, BCR-ABL1 positive	60	July	2003	December	2014	Index Record	End of Study	1			11.29
Detroit (Metropolitan) - 2000+	18720460	1	Chronic Myeloid Leukemia	Yes	None/Unknown	137	Alive	60-64 years	9863	9863/3: Chronic myeloid leukemia, NOS	9863/3: Chronic myeloid leukemia, NOS	60	July	2003	December	2014	Index Record	End of Study	1			11.29
Detroit (Metropolitan) - 2000+	18724822	1	Chronic Myeloid Leukemia	Yes	None/Unknown	137	Alive	60-64 years	9863	9863/3: Chronic myeloid leukemia, NOS	9863/3: Chronic myeloid leukemia, NOS	61	July	2003	December	2014	Index Record	End of Study	1			11.29
Detroit (Metropolitan) - 2000+	19861279	1	Chronic Myeloid Leukemia	Yes	None/Unknown	137	Alive	35-39 years	9863	9863/3: Chronic myeloid leukemia, NOS	9863/3: Chronic myeloid leukemia, NOS	35	July	2003	December	2014	Index Record	End of Study	1			11.29
Hawaii - 2000+	22048101	1	Chronic Myeloid Leukemia	Yes	None/Unknown	137	Alive	35-39 years	9863	9863/3: Chronic myeloid leukemia, NOS	9863/3: Chronic myeloid leukemia, NOS	36	July	2003	December	2014	Index Record	End of Study	1			11.29
Iowa - 2000+	26094956	1	Chronic Myeloid Leukemia	Yes	None/Unknown	137	Alive	45-49 years	9875	9875/3: Chronic myelogenous leukemia, BCR-ABL1 positive	9875/3: Chronic myelogenous leukemia, BCR-ABL1 positive	45	July	2003	December	2014	Index Record	End of Study	1			11.29
Iowa - 2000+	26114171	1	Chronic Myeloid Leukemia	Yes	None/Unknown	137	Alive	45-49 years	9875	9875/3: Chronic myelogenous leukemia, BCR-ABL1 positive	9875/3: Chronic myelogenous leukemia, BCR-ABL1 positive	47	July	2003	December	2014	Index Record	End of Study	1			11.29
Seattle (Puget Sound) - 2000+	34154443	1	Chronic Myeloid Leukemia	Yes	None/Unknown	137	Alive	45-49 years	9863	9863/3: Chronic myeloid leukemia, NOS	9863/3: Chronic myeloid leukemia, NOS	46	July	2003	December	2014	Index Record	End of Study	1			11.29
Seattle (Puget Sound) - 2000+	34159517	1	Chronic Myeloid Leukemia	Yes	None/Unknown	137	Alive	40-44 years	9863	9863/3: Chronic myeloid leukemia, NOS	9863/3: Chronic myeloid leukemia, NOS	42	July	2003	December	2014	Index Record		1
San Jose-Monterey - 2000+	44061708	1	Chronic Myeloid Leukemia	Yes	None/Unknown	137	Alive	35-39 years	9863	9863/3: Chronic myeloid leukemia, NOS	9863/3: Chronic myeloid leukemia, NOS	39	July	2003	December	2014	Index Record	End of Study	1			11.29
Los Angeles - 2000+	49754110	1	Chronic Myeloid Leukemia	Yes	None/Unknown	137	Alive	65-69 years	9863	9863/3: Chronic myeloid leukemia, NOS	9863/3: Chronic myeloid leukemia, NOS	68	April	2002	September	2013	Index Record	Lost to Follow-up	1			11.25
Los Angeles - 2000+	49844105	1	Chronic Myeloid Leukemia	Yes	None/Unknown	137	Alive	35-39 years	9863	9863/3: Chronic myeloid leukemia, NOS	9863/3: Chronic myeloid leukemia, NOS	38	July	2003	December	2014	Index Record	End of Study	1			11.29
Los Angeles - 2000+	52037278	1	Chronic Myeloid Leukemia	Yes	None/Unknown	137	Alive	20-24 years	9875	9875/3: Chronic myelogenous leukemia, BCR-ABL1 positive	9875/3: Chronic myelogenous leukemia, BCR-ABL1 positive	23	July	2003	December	2014	Index Record	End of Study	1			11.29
Los Angeles - 2000+	52106598	1	Chronic Myeloid Leukemia	Yes	None/Unknown	137	Alive	65-69 years	9863	9863/3: Chronic myeloid leukemia, NOS	9863/3: Chronic myeloid leukemia, NOS	68	July	2003	December	2014	Index Record	End of Study	1			11.29
California excluding SF/SJM/LA - 2000+	64602884	1	Chronic Myeloid Leukemia	Yes	None/Unknown	137	Alive	60-64 years	9875	9875/3: Chronic myelogenous leukemia, BCR-ABL1 positive	9875/3: Chronic myelogenous leukemia, BCR-ABL1 positive	63	July	2003	December	2014	Index Record	End of Study	1			11.29
California excluding SF/SJM/LA - 2000+	64629192	1	Chronic Myeloid Leukemia	Yes	None/Unknown	137	Alive	45-49 years	9875	9875/3: Chronic myelogenous leukemia, BCR-ABL1 positive	9875/3: Chronic myelogenous leukemia, BCR-ABL1 positive	46	July	2003	December	2014	Index Record	End of Study	1			11.29
California excluding SF/SJM/LA - 2000+	64651569	1	Chronic Myeloid Leukemia	Yes	None/Unknown	137	Alive	50-54 years	9863	9863/3: Chronic myeloid leukemia, NOS	9863/3: Chronic myeloid leukemia, NOS	50	July	2003	December	2014	Index Record	End of Study	1			11.29
California excluding SF/SJM/LA - 2000+	70100095	1	Chronic Myeloid Leukemia	Yes	None/Unknown	137	Alive	25-29 years	9863	9863/3: Chronic myeloid leukemia, NOS	9863/3: Chronic myeloid leukemia, NOS	27	July	2003	December	2014	Index Record	End of Study	1			11.29
California excluding SF/SJM/LA - 2000+	71445762	1	Chronic Myeloid Leukemia	Yes	None/Unknown	137	Alive	40-44 years	9863	9863/3: Chronic myeloid leukemia, NOS	9863/3: Chronic myeloid leukemia, NOS	41	July	2003	December	2014	Index Record	End of Study	1			11.29
California excluding SF/SJM/LA - 2000+	72838602	1	Chronic Myeloid Leukemia	Yes	None/Unknown	137	Alive	65-69 years	9863	9863/3: Chronic myeloid leukemia, NOS	9863/3: Chronic myeloid leukemia, NOS	66	July	2003	December	2014	Index Record	End of Study	1			11.29
Kentucky - 2000+	75116668	1	Chronic Myeloid Leukemia	Yes	None/Unknown	137	Alive	55-59 years	9863	9863/3: Chronic myeloid leukemia, NOS	9863/3: Chronic myeloid leukemia, NOS	55	July	2003	December	2014	Index Record	End of Study	1			11.29
Kentucky - 2000+	75119734	1	Chronic Myeloid Leukemia	Yes	None/Unknown	137	Alive	65-69 years	9875	9875/3: Chronic myelogenous leukemia, BCR-ABL1 positive	9875/3: Chronic myelogenous leukemia, BCR-ABL1 positive	69	July	2003	December	2014	Index Record	End of Study	1			11.29
Louisiana - 2000+	78154283	1	Chronic Myeloid Leukemia	Yes	None/Unknown	137	Alive	35-39 years	9863	9863/3: Chronic myeloid leukemia, NOS	9863/3: Chronic myeloid leukemia, NOS	38	July	2003	December	2014	Index Record	End of Study	1			11.29
Louisiana - 2000+	79152817	1	Chronic Myeloid Leukemia	Yes	None/Unknown	137	Alive	45-49 years	9863	9863/3: Chronic myeloid leukemia, NOS	9863/3: Chronic myeloid leukemia, NOS	48	July	2003	December	2014	Index Record	End of Study	1			11.29
New Jersey - 2000+	90312121	1	Chronic Myeloid Leukemia	Yes	None/Unknown	137	Alive	40-44 years	9863	9863/3: Chronic myeloid leukemia, NOS	9863/3: Chronic myeloid leukemia, NOS	44	July	2003	December	2014	Index Record	End of Study	1			11.29
New Jersey - 2000+	90365209	1	Chronic Myeloid Leukemia	Yes	None/Unknown	137	Alive	45-49 years	9863	9863/3: Chronic myeloid leukemia, NOS	9863/3: Chronic myeloid leukemia, NOS	47	January	2003	June	2014	Index Record	Lost to Follow-up	1			11.25
New Jersey - 2000+	91367681	1	Chronic Myeloid Leukemia	Yes	None/Unknown	137	Alive	65-69 years	9863	9863/3: Chronic myeloid leukemia, NOS	9863/3: Chronic myeloid leukemia, NOS	67	July	2003	December	2014	Index Record	End of Study	1			11.29
New Jersey - 2000+	91573856	1	Chronic Myeloid Leukemia	Yes	None/Unknown	137	Alive	60-64 years	9863	9863/3: Chronic myeloid leukemia, NOS	9863/3: Chronic myeloid leukemia, NOS	63	July	2003	December	2014	Index Record	End of Study	1			11.29
New Jersey - 2000+	92636489	1	Chronic Myeloid Leukemia	Yes	None/Unknown	137	Alive	40-44 years	9863	9863/3: Chronic myeloid leukemia, NOS	9863/3: Chronic myeloid leukemia, NOS	42	July	2003	December	2014	Index Record	End of Study	1			11.29
New Jersey - 2000+	94866325	1	Chronic Myeloid Leukemia	Yes	None/Unknown	137	Alive	65-69 years	9863	9863/3: Chronic myeloid leukemia, NOS	9863/3: Chronic myeloid leukemia, NOS	65	January	2003	July	2014	Index Record	Lost to Follow-up	1			11.33
San Francisco-Oakland SMSA - 2000+	4454726	1	Chronic Myeloid Leukemia	Yes	None/Unknown	136	Alive	35-39 years	9863	9863/3: Chronic myeloid leukemia, NOS	9863/3: Chronic myeloid leukemia, NOS	36	August	2003	December	2014	Index Record	End of Study	1			11.21
San Francisco-Oakland SMSA - 2000+	4476016	1	Chronic Myeloid Leukemia	Yes	None/Unknown	136	Alive	35-39 years	9863	9863/3: Chronic myeloid leukemia, NOS	9863/3: Chronic myeloid leukemia, NOS	37	August	2003	December	2014	Index Record	End of Study	1			11.21
Iowa - 2000+	26065350	1	Chronic Myeloid Leukemia	Yes	None/Unknown	136	Dead	55-59 years	9875	9875/3: Chronic myelogenous leukemia, BCR-ABL1 positive	9875/3: Chronic myelogenous leukemia, BCR-ABL1 positive	57	September	2002	February	2014	Index Record	Death	1			11.25
New Mexico - 2000+	29564888	1	Chronic Myeloid Leukemia	Yes	None/Unknown	136	Alive	40-44 years	9863	9863/3: Chronic myeloid leukemia, NOS	9863/3: Chronic myeloid leukemia, NOS	43	August	2003	December	2014	Index Record	End of Study	1			11.21
Seattle (Puget Sound) - 2000+	34157075	1	Chronic Myeloid Leukemia	Yes	None/Unknown	136	Alive	55-59 years	9863	9863/3: Chronic myeloid leukemia, NOS	9863/3: Chronic myeloid leukemia, NOS	58	August	2003	December	2014	Index Record	End of Study	1			11.21
California excluding SF/SJM/LA - 2000+	64515501	1	Chronic Myeloid Leukemia	Yes	None/Unknown	136	Alive	25-29 years	9875	9875/3: Chronic myelogenous leukemia, BCR-ABL1 positive	9875/3: Chronic myelogenous leukemia, BCR-ABL1 positive	29	August	2003	December	2014	Index Record	End of Study	1			11.21
California excluding SF/SJM/LA - 2000+	64518894	1	Chronic Myeloid Leukemia	Yes	None/Unknown	136	Alive	45-49 years	9875	9875/3: Chronic myelogenous leukemia, BCR-ABL1 positive	9875/3: Chronic myelogenous leukemia, BCR-ABL1 positive	46	August	2003	December	2014	Index Record	End of Study	1			11.21
California excluding SF/SJM/LA - 2000+	64546116	1	Chronic Myeloid Leukemia	Yes	None/Unknown	136	Alive	55-59 years	9863	9863/3: Chronic myeloid leukemia, NOS	9863/3: Chronic myeloid leukemia, NOS	56	August	2003	December	2014	Index Record	End of Study	1			11.21
Greater Georgia - 2000+	97100640	1	Chronic Myeloid Leukemia	Yes	None/Unknown	136	Alive	55-59 years	9863	9863/3: Chronic myeloid leukemia, NOS	9863/3: Chronic myeloid leukemia, NOS	58	August	2003	December	2014	Index Record	End of Study	1			11.21
San Francisco-Oakland SMSA - 2000+	4447025	1	Chronic Myeloid Leukemia	Yes	None/Unknown	135	Alive	50-54 years	9875	9875/3: Chronic myelogenous leukemia, BCR-ABL1 positive	9875/3: Chronic myelogenous leukemia, BCR-ABL1 positive	52	September	2003	December	2014	Index Record	End of Study	1			11.13
Connecticut - 2000+	11687833	1	Chronic Myeloid Leukemia	Yes	None/Unknown	135	Alive	20-24 years	9863	9863/3: Chronic myeloid leukemia, NOS	9863/3: Chronic myeloid leukemia, NOS	23	September	2003	December	2014	Index Record	End of Study	1			11.13
Connecticut - 2000+	11687956	1	Chronic Myeloid Leukemia	Yes	None/Unknown	135	Alive	50-54 years	9863	9863/3: Chronic myeloid leukemia, NOS	9863/3: Chronic myeloid leukemia, NOS	53	September	2003	December	2014	Index Record	End of Study	1			11.13
Detroit (Metropolitan) - 2000+	18716704	1	Chronic Myeloid Leukemia	Yes	None/Unknown	135	Alive	30-34 years	9875	9875/3: Chronic myelogenous leukemia, BCR-ABL1 positive	9875/3: Chronic myelogenous leukemia, BCR-ABL1 positive	32	September	2003	December	2014	Index Record	End of Study	1			11.13
Detroit (Metropolitan) - 2000+	18724947	1	Chronic Myeloid Leukemia	Yes	None/Unknown	135	Dead	75-79 years	9863	9863/3: Chronic myeloid leukemia, NOS	9863/3: Chronic myeloid leukemia, NOS	76	January	2003	May	2014	Index Record	Death	1			11.17
Iowa - 2000+	26104631	1	Chronic Myeloid Leukemia	Yes	None/Unknown	135	Dead	60-64 years	9863	9863/3: Chronic myeloid leukemia, NOS	9863/3: Chronic myeloid leukemia, NOS	61	August	2002	November	2013	Index Record	Death	1			11.09
Iowa - 2000+	26179744	1	Chronic Myeloid Leukemia	Yes	None/Unknown	135	Alive	55-59 years	9863	9863/3: Chronic myeloid leukemia, NOS	9863/3: Chronic myeloid leukemia, NOS	57	September	2003	December	2014	Index Record	End of Study	1			11.13
Los Angeles - 2000+	49864731	1	Chronic Myeloid Leukemia	Yes	None/Unknown	135	Alive	40-44 years	9863	9863/3: Chronic myeloid leukemia, NOS	9863/3: Chronic myeloid leukemia, NOS	44	September	2003	December	2014	Index Record	End of Study	1			11.13
Los Angeles - 2000+	49864734	1	Chronic Myeloid Leukemia	Yes	None/Unknown	135	Alive	75-79 years	9863	9863/3: Chronic myeloid leukemia, NOS	9863/3: Chronic myeloid leukemia, NOS	77	September	2003	December	2014	Index Record	End of Study	1			11.13
Los Angeles - 2000+	49874232	1	Chronic Myeloid Leukemia	Yes	None/Unknown	135	Alive	45-49 years	9863	9863/3: Chronic myeloid leukemia, NOS	9863/3: Chronic myeloid leukemia, NOS	49	September	2003	December	2014	Index Record	End of Study	1			11.13
Los Angeles - 2000+	49929857	1	Chronic Myeloid Leukemia	Yes	None/Unknown	135	Alive	40-44 years	9863	9863/3: Chronic myeloid leukemia, NOS	9863/3: Chronic myeloid leukemia, NOS	43	September	2003	December	2014	Index Record	End of Study	1			11.13
California excluding SF/SJM/LA - 2000+	64665482	1	Chronic Myeloid Leukemia	Yes	None/Unknown	135	Alive	30-34 years	9875	9875/3: Chronic myelogenous leukemia, BCR-ABL1 positive	9875/3: Chronic myelogenous leukemia, BCR-ABL1 positive	33	September	2003	December	2014	Index Record	End of Study	1			11.13
California excluding SF/SJM/LA - 2000+	71456885	1	Chronic Myeloid Leukemia	Yes	None/Unknown	135	Alive	35-39 years	9863	9863/3: Chronic myeloid leukemia, NOS	9863/3: Chronic myeloid leukemia, NOS	35	September	2003	December	2014	Index Record	End of Study	1			11.13
Kentucky - 2000+	75128908	1	Chronic Myeloid Leukemia	Yes	None/Unknown	135	Alive	35-39 years	9863	9863/3: Chronic myeloid leukemia, NOS	9863/3: Chronic myeloid leukemia, NOS	35	September	2003	December	2014	Index Record	End of Study	1			11.13
Kentucky - 2000+	75138691	1	Chronic Myeloid Leukemia	Yes	None/Unknown	135	Alive	45-49 years	9863	9863/3: Chronic myeloid leukemia, NOS	9863/3: Chronic myeloid leukemia, NOS	45	September	2003	December	2014	Index Record	End of Study	1			11.13
Kentucky - 2000+	75152851	1	Chronic Myeloid Leukemia	Yes	None/Unknown	135	Alive	45-49 years	9875	9875/3: Chronic myelogenous leukemia, BCR-ABL1 positive	9875/3: Chronic myelogenous leukemia, BCR-ABL1 positive	45	October	2003	December	2014	Index Record	End of Study	1			11.04
Louisiana - 2000+	79117391	1	Chronic Myeloid Leukemia	Yes	None/Unknown	135	Alive	65-69 years	9863	9863/3: Chronic myeloid leukemia, NOS	9863/3: Chronic myeloid leukemia, NOS	65	September	2003	December	2014	Index Record	End of Study	1			11.13
New Jersey - 2000+	90238391	1	Chronic Myeloid Leukemia	Yes	None/Unknown	135	Alive	50-54 years	9863	9863/3: Chronic myeloid leukemia, NOS	9863/3: Chronic myeloid leukemia, NOS	54	September	2002	December	2013	Index Record	Lost to Follow-up	1			11.08
New Jersey - 2000+	90323900	1	Chronic Myeloid Leukemia	Yes	None/Unknown	135	Alive	70-74 years	9863	9863/3: Chronic myeloid leukemia, NOS	9863/3: Chronic myeloid leukemia, NOS	73	September	2003	December	2014	Index Record	End of Study	1			11.13
New Jersey - 2000+	90332091	1	Chronic Myeloid Leukemia	Yes	None/Unknown	135	Alive	55-59 years	9863	9863/3: Chronic myeloid leukemia, NOS	9863/3: Chronic myeloid leukemia, NOS	57	July	2003	November	2014	Index Record	Lost to Follow-up	1			11.17
New Jersey - 2000+	90333789	1	Chronic Myeloid Leukemia	Yes	None/Unknown	135	Alive	45-49 years	9863	9863/3: Chronic myeloid leukemia, NOS	9863/3: Chronic myeloid leukemia, NOS	45	September	2003	December	2014	Index Record	End of Study	1			11.13
Greater Georgia - 2000+	96166540	1	Chronic Myeloid Leukemia	Yes	None/Unknown	135	Alive	30-34 years	9875	9875/3: Chronic myelogenous leukemia, BCR-ABL1 positive	9875/3: Chronic myelogenous leukemia, BCR-ABL1 positive	34	September	2003	December	2014	Index Record	End of Study	1			11.13
Connecticut - 2000+	11687953	1	Chronic Myeloid Leukemia	Yes	None/Unknown	134	Alive	50-54 years	9863	9863/3: Chronic myeloid leukemia, NOS	9863/3: Chronic myeloid leukemia, NOS	53	October	2003	December	2014	Index Record	End of Study	1			11.04
Detroit (Metropolitan) - 2000+	18703154	1	Chronic Myeloid Leukemia	Yes	None/Unknown	134	Alive	60-64 years	9863	9863/3: Chronic myeloid leukemia, NOS	9863/3: Chronic myeloid leukemia, NOS	60	October	2003	December	2014	Index Record	End of Study	1			11.04
Detroit (Metropolitan) - 2000+	18708674	1	Chronic Myeloid Leukemia	Yes	None/Unknown	134	Alive	45-49 years	9863	9863/3: Chronic myeloid leukemia, NOS	9863/3: Chronic myeloid leukemia, NOS	46	October	2003	December	2014	Index Record	End of Study	1			11.04
Detroit (Metropolitan) - 2000+	18711153	1	Chronic Myeloid Leukemia	Yes	None/Unknown	134	Alive	55-59 years	9863	9863/3: Chronic myeloid leukemia, NOS	9863/3: Chronic myeloid leukemia, NOS	56	October	2003	December	2014	Index Record	End of Study	1			11.04
Detroit (Metropolitan) - 2000+	18719201	1	Chronic Myeloid Leukemia	Yes	None/Unknown	134	Alive	20-24 years	9863	9863/3: Chronic myeloid leukemia, NOS	9863/3: Chronic myeloid leukemia, NOS	22	October	2003	December	2014	Index Record	End of Study	1			11.04
Iowa - 2000+	26108290	1	Chronic Myeloid Leukemia	Yes	None/Unknown	134	Dead	75-79 years	9863	9863/3: Chronic myeloid leukemia, NOS	9863/3: Chronic myeloid leukemia, NOS	75	January	2003	March	2014	Index Record	Death	1			11
New Mexico - 2000+	29546967	1	Chronic Myeloid Leukemia	Yes	None/Unknown	134	Alive	40-44 years	9863	9863/3: Chronic myeloid leukemia, NOS	9863/3: Chronic myeloid leukemia, NOS	42	October	2003	December	2014	Index Record	End of Study	1			11.04
Seattle (Puget Sound) - 2000+	34158867	1	Chronic Myeloid Leukemia	Yes	None/Unknown	134	Alive	35-39 years	9863	9863/3: Chronic myeloid leukemia, NOS	9863/3: Chronic myeloid leukemia, NOS	39	October	2003	December	2014	Index Record	End of Study	1			11.04
Atlanta (Metropolitan) - 2000+	40346379	1	Chronic Myeloid Leukemia	Yes	None/Unknown	134	Alive	35-39 years	9863	9863/3: Chronic myeloid leukemia, NOS	9863/3: Chronic myeloid leukemia, NOS	37	October	2003	December	2014	Index Record	End of Study	1			11.04
Los Angeles - 2000+	49799968	1	Chronic Myeloid Leukemia	Yes	None/Unknown	134	Dead	70-74 years	9863	9863/3: Chronic myeloid leukemia, NOS	9863/3: Chronic myeloid leukemia, NOS	70	January	2003	March	2014	Index Record	Death	1			11
Los Angeles - 2000+	49853075	1	Chronic Myeloid Leukemia	Yes	None/Unknown	134	Alive	45-49 years	9863	9863/3: Chronic myeloid leukemia, NOS	9863/3: Chronic myeloid leukemia, NOS	49	October	2003	December	2014	Index Record	End of Study	1			11.04
California excluding SF/SJM/LA - 2000+	64525574	1	Chronic Myeloid Leukemia	Yes	None/Unknown	134	Alive	30-34 years	9863	9863/3: Chronic myeloid leukemia, NOS	9863/3: Chronic myeloid leukemia, NOS	34	October	2003	December	2014	Index Record	End of Study	1			11.04
California excluding SF/SJM/LA - 2000+	64575959	1	Chronic Myeloid Leukemia	Yes	None/Unknown	134	Alive	45-49 years	9875	9875/3: Chronic myelogenous leukemia, BCR-ABL1 positive	9875/3: Chronic myelogenous leukemia, BCR-ABL1 positive	48	October	2003	December	2014	Index Record	End of Study	1			11.04
California excluding SF/SJM/LA - 2000+	64584694	1	Chronic Myeloid Leukemia	Yes	None/Unknown	134	Alive	50-54 years	9875	9875/3: Chronic myelogenous leukemia, BCR-ABL1 positive	9875/3: Chronic myelogenous leukemia, BCR-ABL1 positive	53	October	2003	December	2014	Index Record		1
California excluding SF/SJM/LA - 2000+	64641575	1	Chronic Myeloid Leukemia	Yes	None/Unknown	134	Alive	30-34 years	9863	9863/3: Chronic myeloid leukemia, NOS	9863/3: Chronic myeloid leukemia, NOS	33	October	2003	December	2014	Index Record	End of Study	1			11.04
California excluding SF/SJM/LA - 2000+	64766883	1	Chronic Myeloid Leukemia	Yes	None/Unknown	134	Alive	45-49 years	9863	9863/3: Chronic myeloid leukemia, NOS	9863/3: Chronic myeloid leukemia, NOS	49	October	2003	December	2014	Index Record		1
Louisiana - 2000+	79107118	1	Chronic Myeloid Leukemia	Yes	None/Unknown	134	Alive	60-64 years	9863	9863/3: Chronic myeloid leukemia, NOS	9863/3: Chronic myeloid leukemia, NOS	61	October	2003	December	2014	Index Record	End of Study	1			11.04
Louisiana - 2000+	80081321	1	Chronic Myeloid Leukemia	Yes	None/Unknown	134	Dead	55-59 years	9945	9945/3: Chronic myelomonocytic leukemia	9945/3: Chronic myelomonocytic leukemia	59	December	2002	March	2014	Index Record	Death	1			11.08
New Jersey - 2000+	90300375	1	Chronic Myeloid Leukemia	Yes	None/Unknown	134	Alive	50-54 years	9863	9863/3: Chronic myeloid leukemia, NOS	9863/3: Chronic myeloid leukemia, NOS	53	August	2003	November	2014	Index Record	Lost to Follow-up	1			11.09
New Jersey - 2000+	90300468	1	Chronic Myeloid Leukemia	Yes	None/Unknown	134	Alive	50-54 years	9863	9863/3: Chronic myeloid leukemia, NOS	9863/3: Chronic myeloid leukemia, NOS	52	March	2003	May	2014	Index Record	Lost to Follow-up	1			11
New Jersey - 2000+	90330732	1	Chronic Myeloid Leukemia	Yes	None/Unknown	134	Alive	45-49 years	9863	9863/3: Chronic myeloid leukemia, NOS	9863/3: Chronic myeloid leukemia, NOS	48	October	2003	December	2014	Index Record	End of Study	1			11.04
New Jersey - 2000+	90337122	1	Chronic Myeloid Leukemia	Yes	None/Unknown	134	Alive	20-24 years	9875	9875/3: Chronic myelogenous leukemia, BCR-ABL1 positive	9875/3: Chronic myelogenous leukemia, BCR-ABL1 positive	23	September	2003	December	2014	Index Record	Lost to Follow-up	1			11.08
New Jersey - 2000+	90379897	1	Chronic Myeloid Leukemia	Yes	None/Unknown	134	Alive	55-59 years	9863	9863/3: Chronic myeloid leukemia, NOS	9863/3: Chronic myeloid leukemia, NOS	58	August	2003	November	2014	Index Record	Lost to Follow-up	1			11.09
Greater Georgia - 2000+	96169954	1	Chronic Myeloid Leukemia	Yes	None/Unknown	134	Alive	25-29 years	9875	9875/3: Chronic myelogenous leukemia, BCR-ABL1 positive	9875/3: Chronic myelogenous leukemia, BCR-ABL1 positive	26	October	2003	December	2014	Index Record		1
Connecticut - 2000+	11688197	1	Chronic Myeloid Leukemia	Yes	None/Unknown	133	Alive	55-59 years	9863	9863/3: Chronic myeloid leukemia, NOS	9863/3: Chronic myeloid leukemia, NOS	58	November	2003	December	2014	Index Record	End of Study	1			10.96
Detroit (Metropolitan) - 2000+	18730260	1	Chronic Myeloid Leukemia	Yes	None/Unknown	133	Alive	35-39 years	9863	9863/3: Chronic myeloid leukemia, NOS	9863/3: Chronic myeloid leukemia, NOS	39	November	2003	December	2014	Index Record	End of Study	1			10.96
Iowa - 2000+	26130533	1	Chronic Myeloid Leukemia	Yes	None/Unknown	133	Alive	55-59 years	9863	9863/3: Chronic myeloid leukemia, NOS	9863/3: Chronic myeloid leukemia, NOS	59	November	2003	December	2014	Index Record		1
Atlanta (Metropolitan) - 2000+	40346131	1	Chronic Myeloid Leukemia	Yes	None/Unknown	133	Alive	50-54 years	9863	9863/3: Chronic myeloid leukemia, NOS	9863/3: Chronic myeloid leukemia, NOS	53	November	2003	December	2014	Index Record	End of Study	1			10.96
Atlanta (Metropolitan) - 2000+	40348758	1	Chronic Myeloid Leukemia	Yes	None/Unknown	133	Alive	30-34 years	9863	9863/3: Chronic myeloid leukemia, NOS	9863/3: Chronic myeloid leukemia, NOS	32	November	2003	December	2014	Index Record	End of Study	1			10.96
San Jose-Monterey - 2000+	44019160	1	Chronic Myeloid Leukemia	Yes	None/Unknown	133	Alive	20-24 years	9863	9863/3: Chronic myeloid leukemia, NOS	9863/3: Chronic myeloid leukemia, NOS	22	November	2003	December	2014	Index Record	End of Study	1			10.96
San Jose-Monterey - 2000+	44023737	1	Chronic Myeloid Leukemia	Yes	None/Unknown	133	Alive	35-39 years	9875	9875/3: Chronic myelogenous leukemia, BCR-ABL1 positive	9875/3: Chronic myelogenous leukemia, BCR-ABL1 positive	35	November	2003	December	2014	Index Record	End of Study	1			10.96
San Jose-Monterey - 2000+	44027263	1	Chronic Myeloid Leukemia	Yes	None/Unknown	133	Alive	65-69 years	9863	9863/3: Chronic myeloid leukemia, NOS	9863/3: Chronic myeloid leukemia, NOS	66	November	2003	December	2014	Index Record		1
San Jose-Monterey - 2000+	44230510	1	Chronic Myeloid Leukemia	Yes	None/Unknown	133	Alive	60-64 years	9863	9863/3: Chronic myeloid leukemia, NOS	9863/3: Chronic myeloid leukemia, NOS	62	November	2003	December	2014	Index Record	End of Study	1			10.96
Los Angeles - 2000+	49868617	1	Chronic Myeloid Leukemia	Yes	None/Unknown	133	Alive	70-74 years	9863	9863/3: Chronic myeloid leukemia, NOS	9863/3: Chronic myeloid leukemia, NOS	70	November	2003	December	2014	Index Record	End of Study	1			10.96
California excluding SF/SJM/LA - 2000+	64588812	1	Chronic Myeloid Leukemia	Yes	None/Unknown	133	Alive	45-49 years	9875	9875/3: Chronic myelogenous leukemia, BCR-ABL1 positive	9875/3: Chronic myelogenous leukemia, BCR-ABL1 positive	46	November	2003	December	2014	Index Record	End of Study	1			10.96
California excluding SF/SJM/LA - 2000+	64629472	1	Chronic Myeloid Leukemia	Yes	None/Unknown	133	Alive	40-44 years	9875	9875/3: Chronic myelogenous leukemia, BCR-ABL1 positive	9875/3: Chronic myelogenous leukemia, BCR-ABL1 positive	41	November	2003	December	2014	Index Record	End of Study	1			10.96
California excluding SF/SJM/LA - 2000+	71439344	1	Chronic Myeloid Leukemia	Yes	None/Unknown	133	Dead	40-44 years	9863	9863/3: Chronic myeloid leukemia, NOS	9863/3: Chronic myeloid leukemia, NOS	43	July	2003	August	2014	Index Record	Death	1			10.92
Kentucky - 2000+	75165925	1	Chronic Myeloid Leukemia	Yes	None/Unknown	133	Alive	50-54 years	9875	9875/3: Chronic myelogenous leukemia, BCR-ABL1 positive	9875/3: Chronic myelogenous leukemia, BCR-ABL1 positive	53	November	2003	December	2014	Index Record	End of Study	1			10.96
Louisiana - 2000+	78139331	1	Chronic Myeloid Leukemia	Yes	None/Unknown	133	Alive	50-54 years	9863	9863/3: Chronic myeloid leukemia, NOS	9863/3: Chronic myeloid leukemia, NOS	50	November	2003	December	2014	Index Record		1
New Jersey - 2000+	90330317	1	Chronic Myeloid Leukemia	Yes	None/Unknown	133	Alive	20-24 years	9863	9863/3: Chronic myeloid leukemia, NOS	9863/3: Chronic myeloid leukemia, NOS	23	February	2003	March	2014	Index Record	Lost to Follow-up	1			10.92
New Jersey - 2000+	90365301	1	Chronic Myeloid Leukemia	Yes	None/Unknown	133	Alive	25-29 years	9863	9863/3: Chronic myeloid leukemia, NOS	9863/3: Chronic myeloid leukemia, NOS	26	November	2003	December	2014	Index Record	End of Study	1			10.96
Greater Georgia - 2000+	96166761	1	Chronic Myeloid Leukemia	Yes	None/Unknown	133	Alive	30-34 years	9863	9863/3: Chronic myeloid leukemia, NOS	9863/3: Chronic myeloid leukemia, NOS	34	November	2003	December	2014	Index Record	End of Study	1			10.96
New Mexico - 2000+	29559678	1	Chronic Myeloid Leukemia	Yes	None/Unknown	132	Alive	50-54 years	9863	9863/3: Chronic myeloid leukemia, NOS	9863/3: Chronic myeloid leukemia, NOS	51	December	2003	December	2014	Index Record	End of Study	1			10.87
Seattle (Puget Sound) - 2000+	34168208	1	Chronic Myeloid Leukemia	Yes	None/Unknown	132	Alive	40-44 years	9875	9875/3: Chronic myelogenous leukemia, BCR-ABL1 positive	9875/3: Chronic myelogenous leukemia, BCR-ABL1 positive	41	December	2003	December	2014	Index Record	End of Study	1			10.87
Seattle (Puget Sound) - 2000+	34168788	1	Chronic Myeloid Leukemia	Yes	None/Unknown	132	Alive	45-49 years	9863	9863/3: Chronic myeloid leukemia, NOS	9863/3: Chronic myeloid leukemia, NOS	49	December	2003	December	2014	Index Record	End of Study	1			10.87
Seattle (Puget Sound) - 2000+	34172035	1	Chronic Myeloid Leukemia	Yes	None/Unknown	132	Alive	55-59 years	9863	9863/3: Chronic myeloid leukemia, NOS	9863/3: Chronic myeloid leukemia, NOS	56	December	2003	December	2014	Index Record	End of Study	1			10.87
Seattle (Puget Sound) - 2000+	34179279	1	Chronic Myeloid Leukemia	Yes	None/Unknown	132	Alive	75-79 years	9875	9875/3: Chronic myelogenous leukemia, BCR-ABL1 positive	9875/3: Chronic myelogenous leukemia, BCR-ABL1 positive	76	December	2003	December	2014	Index Record		1
San Jose-Monterey - 2000+	44024439	1	Chronic Myeloid Leukemia	Yes	None/Unknown	132	Alive	25-29 years	9863	9863/3: Chronic myeloid leukemia, NOS	9863/3: Chronic myeloid leukemia, NOS	29	December	2003	December	2014	Index Record	End of Study	1			10.87
San Jose-Monterey - 2000+	44028161	1	Chronic Myeloid Leukemia	Yes	None/Unknown	132	Alive	35-39 years	9863	9863/3: Chronic myeloid leukemia, NOS	9863/3: Chronic myeloid leukemia, NOS	38	December	2003	December	2014	Index Record	End of Study	1			10.87
Los Angeles - 2000+	48769434	1	Chronic Myeloid Leukemia	Yes	None/Unknown	132	Alive	75-79 years	9863	9863/3: Chronic myeloid leukemia, NOS	9863/3: Chronic myeloid leukemia, NOS	75	June	2002	July	2013	Index Record	Lost to Follow-up	1			10.92
Los Angeles - 2000+	49865171	1	Chronic Myeloid Leukemia	Yes	None/Unknown	132	Alive	60-64 years	9863	9863/3: Chronic myeloid leukemia, NOS	9863/3: Chronic myeloid leukemia, NOS	61	December	2003	December	2014	Index Record	End of Study	1			10.87
Los Angeles - 2000+	49865266	1	Chronic Myeloid Leukemia	Yes	None/Unknown	132	Alive	60-64 years	9875	9875/3: Chronic myelogenous leukemia, BCR-ABL1 positive	9875/3: Chronic myelogenous leukemia, BCR-ABL1 positive	61	October	2003	November	2014	Index Record		1
California excluding SF/SJM/LA - 2000+	63425544	1	Chronic Myeloid Leukemia	Yes	None/Unknown	132	Dead	45-49 years	9863	9863/3: Chronic myeloid leukemia, NOS	9863/3: Chronic myeloid leukemia, NOS	47	July	2002	August	2013	Index Record	Death	1			10.92
California excluding SF/SJM/LA - 2000+	64585479	1	Chronic Myeloid Leukemia	Yes	None/Unknown	132	Alive	45-49 years	9863	9863/3: Chronic myeloid leukemia, NOS	9863/3: Chronic myeloid leukemia, NOS	48	December	2003	December	2014	Index Record	End of Study	1			10.87
California excluding SF/SJM/LA - 2000+	64587211	1	Chronic Myeloid Leukemia	Yes	None/Unknown	132	Alive	25-29 years	9875	9875/3: Chronic myelogenous leukemia, BCR-ABL1 positive	9875/3: Chronic myelogenous leukemia, BCR-ABL1 positive	28	December	2003	December	2014	Index Record	End of Study	1			10.87
California excluding SF/SJM/LA - 2000+	64624293	1	Chronic Myeloid Leukemia	Yes	None/Unknown	132	Alive	30-34 years	9863	9863/3: Chronic myeloid leukemia, NOS	9863/3: Chronic myeloid leukemia, NOS	34	December	2003	December	2014	Index Record	End of Study	1			10.87
California excluding SF/SJM/LA - 2000+	64671171	1	Chronic Myeloid Leukemia	Yes	None/Unknown	132	Alive	85+ years	9863	9863/3: Chronic myeloid leukemia, NOS	9863/3: Chronic myeloid leukemia, NOS	86	December	2003	December	2014	Index Record	End of Study	1			10.87
California excluding SF/SJM/LA - 2000+	64697294	1	Chronic Myeloid Leukemia	Yes	None/Unknown	132	Alive	50-54 years	9863	9863/3: Chronic myeloid leukemia, NOS	9863/3: Chronic myeloid leukemia, NOS	52	December	2003	December	2014	Index Record		1
California excluding SF/SJM/LA - 2000+	64720745	1	Chronic Myeloid Leukemia	Yes	None/Unknown	132	Alive	45-49 years	9863	9863/3: Chronic myeloid leukemia, NOS	9863/3: Chronic myeloid leukemia, NOS	45	April	2003	May	2014	Index Record	Lost to Follow-up	1			10.92
Kentucky - 2000+	75173621	1	Chronic Myeloid Leukemia	Yes	None/Unknown	132	Alive	80-84 years	9863	9863/3: Chronic myeloid leukemia, NOS	9863/3: Chronic myeloid leukemia, NOS	83	December	2003	December	2014	Index Record	End of Study	1			10.87
Kentucky - 2000+	75182176	1	Chronic Myeloid Leukemia	Yes	None/Unknown	132	Alive	40-44 years	9875	9875/3: Chronic myelogenous leukemia, BCR-ABL1 positive	9875/3: Chronic myelogenous leukemia, BCR-ABL1 positive	43	December	2003	December	2014	Index Record	End of Study	1			10.87
Kentucky - 2000+	75190884	1	Chronic Myeloid Leukemia	Yes	None/Unknown	132	Alive	50-54 years	9875	9875/3: Chronic myelogenous leukemia, BCR-ABL1 positive	9875/3: Chronic myelogenous leukemia, BCR-ABL1 positive	54	December	2003	December	2014	Index Record	End of Study	1			10.87
Louisiana - 2000+	78138955	1	Chronic Myeloid Leukemia	Yes	None/Unknown	132	Alive	35-39 years	9875	9875/3: Chronic myelogenous leukemia, BCR-ABL1 positive	9875/3: Chronic myelogenous leukemia, BCR-ABL1 positive	39	December	2003	December	2014	Index Record	End of Study	1			10.87
New Jersey - 2000+	90292079	1	Chronic Myeloid Leukemia	Yes	None/Unknown	132	Alive	55-59 years	9863	9863/3: Chronic myeloid leukemia, NOS	9863/3: Chronic myeloid leukemia, NOS	57	December	2003	December	2014	Index Record	End of Study	1			10.87
New Jersey - 2000+	90326887	1	Chronic Myeloid Leukemia	Yes	None/Unknown	132	Alive	45-49 years	9875	9875/3: Chronic myelogenous leukemia, BCR-ABL1 positive	9875/3: Chronic myelogenous leukemia, BCR-ABL1 positive	49	October	2003	November	2014	Index Record	Lost to Follow-up	1			10.92
New Jersey - 2000+	90332980	1	Chronic Myeloid Leukemia	Yes	None/Unknown	132	Alive	35-39 years	9875	9875/3: Chronic myelogenous leukemia, BCR-ABL1 positive	9875/3: Chronic myelogenous leukemia, BCR-ABL1 positive	38	October	2003	November	2014	Index Record	Lost to Follow-up	1			10.92
Greater Georgia - 2000+	96173305	1	Chronic Myeloid Leukemia	Yes	None/Unknown	132	Alive	40-44 years	9863	9863/3: Chronic myeloid leukemia, NOS	9863/3: Chronic myeloid leukemia, NOS	44	December	2003	December	2014	Index Record	End of Study	1			10.87
Greater Georgia - 2000+	97039892	1	Chronic Myeloid Leukemia	Yes	None/Unknown	132	Alive	60-64 years	9875	9875/3: Chronic myelogenous leukemia, BCR-ABL1 positive	9875/3: Chronic myelogenous leukemia, BCR-ABL1 positive	63	December	2003	December	2014	Index Record	End of Study	1			10.87
Greater Georgia - 2000+	98143708	1	Chronic Myeloid Leukemia	Yes	None/Unknown	132	Alive	60-64 years	9863	9863/3: Chronic myeloid leukemia, NOS	9863/3: Chronic myeloid leukemia, NOS	61	December	2003	December	2014	Index Record	End of Study	1			10.87
San Francisco-Oakland SMSA - 2000+	4425728	1	Chronic Myeloid Leukemia	Yes	None/Unknown	131	Alive	55-59 years	9863	9863/3: Chronic myeloid leukemia, NOS	9863/3: Chronic myeloid leukemia, NOS	56	January	2004	December	2014	Index Record	End of Study	1			10.8
San Francisco-Oakland SMSA - 2000+	4425732	1	Chronic Myeloid Leukemia	Yes	None/Unknown	131	Alive	40-44 years	9863	9863/3: Chronic myeloid leukemia, NOS	9863/3: Chronic myeloid leukemia, NOS	43	January	2004	December	2014	Index Record	End of Study	1			10.8
San Francisco-Oakland SMSA - 2000+	4428061	1	Chronic Myeloid Leukemia	Yes	None/Unknown	131	Alive	20-24 years	9875	9875/3: Chronic myelogenous leukemia, BCR-ABL1 positive	9875/3: Chronic myelogenous leukemia, BCR-ABL1 positive	20	January	2004	December	2014	Index Record	End of Study	1			10.8
Detroit (Metropolitan) - 2000+	18736877	1	Chronic Myeloid Leukemia	Yes	None/Unknown	131	Alive	30-34 years	9863	9863/3: Chronic myeloid leukemia, NOS	9863/3: Chronic myeloid leukemia, NOS	31	January	2004	December	2014	Index Record	End of Study	1			10.8
Iowa - 2000+	26119111	1	Chronic Myeloid Leukemia	Yes	None/Unknown	131	Alive	65-69 years	9863	9863/3: Chronic myeloid leukemia, NOS	9863/3: Chronic myeloid leukemia, NOS	66	January	2004	December	2014	Index Record	End of Study	1			10.8
Iowa - 2000+	26120086	1	Chronic Myeloid Leukemia	Yes	None/Unknown	131	Alive	40-44 years	9863	9863/3: Chronic myeloid leukemia, NOS	9863/3: Chronic myeloid leukemia, NOS	42	January	2004	December	2014	Index Record		1
Iowa - 2000+	26133037	1	Chronic Myeloid Leukemia	Yes	None/Unknown	131	Alive	45-49 years	9863	9863/3: Chronic myeloid leukemia, NOS	9863/3: Chronic myeloid leukemia, NOS	46	January	2004	December	2014	Index Record	End of Study	1			10.8
New Mexico - 2000+	29572852	1	Chronic Myeloid Leukemia	Yes	None/Unknown	131	Alive	60-64 years	9863	9863/3: Chronic myeloid leukemia, NOS	9863/3: Chronic myeloid leukemia, NOS	62	January	2004	December	2014	Index Record	End of Study	1			10.8
Seattle (Puget Sound) - 2000+	34173224	1	Chronic Myeloid Leukemia	Yes	None/Unknown	131	Alive	60-64 years	9875	9875/3: Chronic myelogenous leukemia, BCR-ABL1 positive	9875/3: Chronic myelogenous leukemia, BCR-ABL1 positive	61	January	2004	December	2014	Index Record	End of Study	1			10.8
Seattle (Puget Sound) - 2000+	34176975	1	Chronic Myeloid Leukemia	Yes	None/Unknown	131	Alive	55-59 years	9863	9863/3: Chronic myeloid leukemia, NOS	9863/3: Chronic myeloid leukemia, NOS	56	January	2004	December	2014	Index Record	End of Study	1			10.8
Utah - 2000+	37232095	1	Chronic Myeloid Leukemia	Yes	None/Unknown	131	Alive	25-29 years	9875	9875/3: Chronic myelogenous leukemia, BCR-ABL1 positive	9875/3: Chronic myelogenous leukemia, BCR-ABL1 positive	25	January	2004	December	2014	Index Record	End of Study	1			10.8
Atlanta (Metropolitan) - 2000+	40392564	1	Chronic Myeloid Leukemia	Yes	None/Unknown	131	Dead	60-64 years	9863	9863/3: Chronic myeloid leukemia, NOS	9863/3: Chronic myeloid leukemia, NOS	63	January	2004	December	2014	Index Record		1
Los Angeles - 2000+	49874162	1	Chronic Myeloid Leukemia	Yes	None/Unknown	131	Alive	45-49 years	9863	9863/3: Chronic myeloid leukemia, NOS	9863/3: Chronic myeloid leukemia, NOS	48	November	2003	October	2014	Index Record	Lost to Follow-up	1			10.75
Los Angeles - 2000+	49877371	1	Chronic Myeloid Leukemia	Yes	None/Unknown	131	Alive	50-54 years	9863	9863/3: Chronic myeloid leukemia, NOS	9863/3: Chronic myeloid leukemia, NOS	52	January	2004	December	2014	Index Record	End of Study	1			10.8
Los Angeles - 2000+	49886186	1	Chronic Myeloid Leukemia	Yes	None/Unknown	131	Alive	25-29 years	9863	9863/3: Chronic myeloid leukemia, NOS	9863/3: Chronic myeloid leukemia, NOS	29	January	2004	December	2014	Index Record	End of Study	1			10.8
Los Angeles - 2000+	49886269	1	Chronic Myeloid Leukemia	Yes	None/Unknown	131	Alive	35-39 years	9863	9863/3: Chronic myeloid leukemia, NOS	9863/3: Chronic myeloid leukemia, NOS	38	January	2004	December	2014	Index Record	End of Study	1			10.8
Los Angeles - 2000+	50846109	1	Chronic Myeloid Leukemia	Yes	None/Unknown	131	Alive	60-64 years	9863	9863/3: Chronic myeloid leukemia, NOS	9863/3: Chronic myeloid leukemia, NOS	60	January	2004	December	2014	Index Record	End of Study	1			10.8
Los Angeles - 2000+	50851917	1	Chronic Myeloid Leukemia	Yes	None/Unknown	131	Alive	75-79 years	9863	9863/3: Chronic myeloid leukemia, NOS	9863/3: Chronic myeloid leukemia, NOS	75	January	2004	December	2014	Index Record	End of Study	1			10.8
California excluding SF/SJM/LA - 2000+	64621487	1	Chronic Myeloid Leukemia	Yes	None/Unknown	131	Alive	60-64 years	9863	9863/3: Chronic myeloid leukemia, NOS	9863/3: Chronic myeloid leukemia, NOS	61	January	2004	December	2014	Index Record	End of Study	1			10.8
California excluding SF/SJM/LA - 2000+	64621500	1	Chronic Myeloid Leukemia	Yes	None/Unknown	131	Alive	45-49 years	9875	9875/3: Chronic myelogenous leukemia, BCR-ABL1 positive	9875/3: Chronic myelogenous leukemia, BCR-ABL1 positive	49	January	2004	December	2014	Index Record	End of Study	1			10.8
California excluding SF/SJM/LA - 2000+	64621774	1	Chronic Myeloid Leukemia	Yes	None/Unknown	131	Alive	40-44 years	9875	9875/3: Chronic myelogenous leukemia, BCR-ABL1 positive	9875/3: Chronic myelogenous leukemia, BCR-ABL1 positive	42	January	2004	December	2014	Index Record	End of Study	1			10.8
California excluding SF/SJM/LA - 2000+	64640349	1	Chronic Myeloid Leukemia	Yes	None/Unknown	131	Alive	50-54 years	9875	9875/3: Chronic myelogenous leukemia, BCR-ABL1 positive	9875/3: Chronic myelogenous leukemia, BCR-ABL1 positive	50	January	2004	December	2014	Index Record	End of Study	1			10.8
California excluding SF/SJM/LA - 2000+	64691500	1	Chronic Myeloid Leukemia	Yes	None/Unknown	131	Alive	40-44 years	9863	9863/3: Chronic myeloid leukemia, NOS	9863/3: Chronic myeloid leukemia, NOS	40	January	2004	December	2014	Index Record	End of Study	1			10.8
California excluding SF/SJM/LA - 2000+	69992759	1	Chronic Myeloid Leukemia	Yes	None/Unknown	131	Alive	20-24 years	9875	9875/3: Chronic myelogenous leukemia, BCR-ABL1 positive	9875/3: Chronic myelogenous leukemia, BCR-ABL1 positive	21	January	2004	December	2014	Index Record	End of Study	1			10.8
Kentucky - 2000+	75147051	1	Chronic Myeloid Leukemia	Yes	None/Unknown	131	Alive	60-64 years	9863	9863/3: Chronic myeloid leukemia, NOS	9863/3: Chronic myeloid leukemia, NOS	64	January	2004	December	2014	Index Record	End of Study	1			10.8
Kentucky - 2000+	75177752	1	Chronic Myeloid Leukemia	Yes	None/Unknown	131	Alive	40-44 years	9863	9863/3: Chronic myeloid leukemia, NOS	9863/3: Chronic myeloid leukemia, NOS	44	January	2004	December	2014	Index Record	End of Study	1			10.8
Kentucky - 2000+	77141407	1	Chronic Myeloid Leukemia	Yes	None/Unknown	131	Alive	25-29 years	9863	9863/3: Chronic myeloid leukemia, NOS	9863/3: Chronic myeloid leukemia, NOS	27	January	2004	December	2014	Index Record	End of Study	1			10.8
Louisiana - 2000+	78148826	1	Chronic Myeloid Leukemia	Yes	None/Unknown	131	Alive	55-59 years	9863	9863/3: Chronic myeloid leukemia, NOS	9863/3: Chronic myeloid leukemia, NOS	57	January	2004	December	2014	Index Record	End of Study	1			10.8
Louisiana - 2000+	80036017	1	Chronic Myeloid Leukemia	Yes	None/Unknown	131	Alive	55-59 years	9863	9863/3: Chronic myeloid leukemia, NOS	9863/3: Chronic myeloid leukemia, NOS	57	January	2004	December	2014	Index Record	End of Study	1			10.8
Louisiana - 2000+	80036104	1	Chronic Myeloid Leukemia	Yes	None/Unknown	131	Alive	45-49 years	9863	9863/3: Chronic myeloid leukemia, NOS	9863/3: Chronic myeloid leukemia, NOS	47	January	2004	December	2014	Index Record	End of Study	1			10.8
New Jersey - 2000+	90316487	1	Chronic Myeloid Leukemia	Yes	None/Unknown	131	Alive	25-29 years	9863	9863/3: Chronic myeloid leukemia, NOS	9863/3: Chronic myeloid leukemia, NOS	26	March	2003	March	2014	Index Record	Lost to Follow-up	1			10.83
New Jersey - 2000+	91577770	1	Chronic Myeloid Leukemia	Yes	None/Unknown	131	Alive	55-59 years	9863	9863/3: Chronic myeloid leukemia, NOS	9863/3: Chronic myeloid leukemia, NOS	57	December	2003	November	2014	Index Record	Lost to Follow-up	1			10.75
Greater Georgia - 2000+	96182948	1	Chronic Myeloid Leukemia	Yes	None/Unknown	131	Alive	40-44 years	9863	9863/3: Chronic myeloid leukemia, NOS	9863/3: Chronic myeloid leukemia, NOS	40	January	2004	December	2014	Index Record	End of Study	1			10.8
Greater Georgia - 2000+	96184034	1	Chronic Myeloid Leukemia	Yes	None/Unknown	131	Alive	45-49 years	9863	9863/3: Chronic myeloid leukemia, NOS	9863/3: Chronic myeloid leukemia, NOS	47	January	2004	December	2014	Index Record	End of Study	1			10.8
Greater Georgia - 2000+	96195169	1	Chronic Myeloid Leukemia	Yes	None/Unknown	131	Alive	75-79 years	9863	9863/3: Chronic myeloid leukemia, NOS	9863/3: Chronic myeloid leukemia, NOS	76	January	2004	December	2014	Index Record		1
Greater Georgia - 2000+	97116668	1	Chronic Myeloid Leukemia	Yes	None/Unknown	131	Alive	50-54 years	9863	9863/3: Chronic myeloid leukemia, NOS	9863/3: Chronic myeloid leukemia, NOS	54	January	2004	December	2014	Index Record	End of Study	1			10.8
San Francisco-Oakland SMSA - 2000+	4428975	1	Chronic Myeloid Leukemia	Yes	None/Unknown	130	Alive	35-39 years	9863	9863/3: Chronic myeloid leukemia, NOS	9863/3: Chronic myeloid leukemia, NOS	36	January	2004	December	2014	Index Record	End of Study	1			10.8
San Francisco-Oakland SMSA - 2000+	4429179	1	Chronic Myeloid Leukemia	Yes	None/Unknown	130	Alive	60-64 years	9875	9875/3: Chronic myelogenous leukemia, BCR-ABL1 positive	9875/3: Chronic myelogenous leukemia, BCR-ABL1 positive	62	February	2004	December	2014	Index Record	End of Study	1			10.71
Connecticut - 2000+	11743508	1	Chronic Myeloid Leukemia	Yes	None/Unknown	130	Alive	30-34 years	9863	9863/3: Chronic myeloid leukemia, NOS	9863/3: Chronic myeloid leukemia, NOS	31	February	2004	December	2014	Index Record	End of Study	1			10.71
Detroit (Metropolitan) - 2000+	18746524	1	Chronic Myeloid Leukemia	Yes	None/Unknown	130	Alive	50-54 years	9863	9863/3: Chronic myeloid leukemia, NOS	9863/3: Chronic myeloid leukemia, NOS	54	February	2004	December	2014	Index Record	End of Study	1			10.71
New Mexico - 2000+	29563844	1	Chronic Myeloid Leukemia	Yes	None/Unknown	130	Alive	55-59 years	9863	9863/3: Chronic myeloid leukemia, NOS	9863/3: Chronic myeloid leukemia, NOS	58	February	2004	December	2014	Index Record	End of Study	1			10.71
New Mexico - 2000+	29569829	1	Chronic Myeloid Leukemia	Yes	None/Unknown	130	Alive	60-64 years	9863	9863/3: Chronic myeloid leukemia, NOS	9863/3: Chronic myeloid leukemia, NOS	62	March	2004	December	2014	Index Record		1
Seattle (Puget Sound) - 2000+	34174538	1	Chronic Myeloid Leukemia	Yes	None/Unknown	130	Alive	50-54 years	9875	9875/3: Chronic myelogenous leukemia, BCR-ABL1 positive	9875/3: Chronic myelogenous leukemia, BCR-ABL1 positive	52	February	2004	December	2014	Index Record		1
Seattle (Puget Sound) - 2000+	34175088	1	Chronic Myeloid Leukemia	Yes	None/Unknown	130	Alive	45-49 years	9875	9875/3: Chronic myelogenous leukemia, BCR-ABL1 positive	9875/3: Chronic myelogenous leukemia, BCR-ABL1 positive	45	February	2004	December	2014	Index Record	End of Study	1			10.71
Seattle (Puget Sound) - 2000+	34178957	1	Chronic Myeloid Leukemia	Yes	None/Unknown	130	Alive	40-44 years	9875	9875/3: Chronic myelogenous leukemia, BCR-ABL1 positive	9875/3: Chronic myelogenous leukemia, BCR-ABL1 positive	44	February	2004	December	2014	Index Record	End of Study	1			10.71
Seattle (Puget Sound) - 2000+	34216111	1	Chronic Myeloid Leukemia	Yes	None/Unknown	130	Alive	60-64 years	9875	9875/3: Chronic myelogenous leukemia, BCR-ABL1 positive	9875/3: Chronic myelogenous leukemia, BCR-ABL1 positive	62	February	2004	December	2014	Index Record	End of Study	1			10.71
Utah - 2000+	37230621	1	Chronic Myeloid Leukemia	Yes	None/Unknown	130	Alive	25-29 years	9863	9863/3: Chronic myeloid leukemia, NOS	9863/3: Chronic myeloid leukemia, NOS	26	February	2004	December	2014	Index Record	End of Study	1			10.71
Utah - 2000+	37230907	1	Chronic Myeloid Leukemia	Yes	None/Unknown	130	Alive	50-54 years	9863	9863/3: Chronic myeloid leukemia, NOS	9863/3: Chronic myeloid leukemia, NOS	54	February	2004	December	2014	Index Record	End of Study	1			10.71
Los Angeles - 2000+	49788568	1	Chronic Myeloid Leukemia	Yes	None/Unknown	130	Alive	50-54 years	9863	9863/3: Chronic myeloid leukemia, NOS	9863/3: Chronic myeloid leukemia, NOS	50	August	2002	July	2013	Index Record	Lost to Follow-up	1			10.75
Los Angeles - 2000+	49886512	1	Chronic Myeloid Leukemia	Yes	None/Unknown	130	Alive	45-49 years	9875	9875/3: Chronic myelogenous leukemia, BCR-ABL1 positive	9875/3: Chronic myelogenous leukemia, BCR-ABL1 positive	45	February	2004	December	2014	Index Record		1
Los Angeles - 2000+	49891066	1	Chronic Myeloid Leukemia	Yes	None/Unknown	130	Alive	30-34 years	9863	9863/3: Chronic myeloid leukemia, NOS	9863/3: Chronic myeloid leukemia, NOS	30	February	2004	December	2014	Index Record	End of Study	1			10.71
California excluding SF/SJM/LA - 2000+	65898019	1	Chronic Myeloid Leukemia	Yes	None/Unknown	130	Alive	30-34 years	9863	9863/3: Chronic myeloid leukemia, NOS	9863/3: Chronic myeloid leukemia, NOS	34	February	2004	December	2014	Index Record	End of Study	1			10.71
California excluding SF/SJM/LA - 2000+	67416786	1	Chronic Myeloid Leukemia	Yes	None/Unknown	130	Alive	30-34 years	9863	9863/3: Chronic myeloid leukemia, NOS	9863/3: Chronic myeloid leukemia, NOS	32	February	2004	December	2014	Index Record	End of Study	1			10.71
California excluding SF/SJM/LA - 2000+	67432226	1	Chronic Myeloid Leukemia	Yes	None/Unknown	130	Alive	35-39 years	9875	9875/3: Chronic myelogenous leukemia, BCR-ABL1 positive	9875/3: Chronic myelogenous leukemia, BCR-ABL1 positive	37	February	2004	December	2014	Index Record	End of Study	1			10.71
California excluding SF/SJM/LA - 2000+	68613792	1	Chronic Myeloid Leukemia	Yes	None/Unknown	130	Alive	50-54 years	9863	9863/3: Chronic myeloid leukemia, NOS	9863/3: Chronic myeloid leukemia, NOS	54	February	2004	December	2014	Index Record		1
Kentucky - 2000+	75152764	1	Chronic Myeloid Leukemia	Yes	None/Unknown	130	Alive	55-59 years	9863	9863/3: Chronic myeloid leukemia, NOS	9863/3: Chronic myeloid leukemia, NOS	55	February	2004	December	2014	Index Record	End of Study	1			10.71
Kentucky - 2000+	75178110	1	Chronic Myeloid Leukemia	Yes	None/Unknown	130	Alive	45-49 years	9875	9875/3: Chronic myelogenous leukemia, BCR-ABL1 positive	9875/3: Chronic myelogenous leukemia, BCR-ABL1 positive	49	February	2004	December	2014	Index Record	End of Study	1			10.71
Kentucky - 2000+	75209620	1	Chronic Myeloid Leukemia	Yes	None/Unknown	130	Alive	20-24 years	9863	9863/3: Chronic myeloid leukemia, NOS	9863/3: Chronic myeloid leukemia, NOS	21	February	2004	December	2014	Index Record	End of Study	1			10.71
Kentucky - 2000+	76169153	1	Chronic Myeloid Leukemia	Yes	None/Unknown	130	Alive	50-54 years	9863	9863/3: Chronic myeloid leukemia, NOS	9863/3: Chronic myeloid leukemia, NOS	52	February	2004	December	2014	Index Record	End of Study	1			10.71
Kentucky - 2000+	76217091	1	Chronic Myeloid Leukemia	Yes	None/Unknown	130	Alive	35-39 years	9863	9863/3: Chronic myeloid leukemia, NOS	9863/3: Chronic myeloid leukemia, NOS	37	March	2004	December	2014	Index Record	End of Study	1			10.63
Louisiana - 2000+	79160223	1	Chronic Myeloid Leukemia	Yes	None/Unknown	130	Dead	70-74 years	9863	9863/3: Chronic myeloid leukemia, NOS	9863/3: Chronic myeloid leukemia, NOS	74	January	2004	November	2014	Index Record	Death	1			10.67
New Jersey - 2000+	90284532	1	Chronic Myeloid Leukemia	Yes	None/Unknown	130	Alive	50-54 years	9875	9875/3: Chronic myelogenous leukemia, BCR-ABL1 positive	9875/3: Chronic myelogenous leukemia, BCR-ABL1 positive	53	December	2003	November	2014	Index Record	Lost to Follow-up	1			10.75
New Jersey - 2000+	90367891	1	Chronic Myeloid Leukemia	Yes	None/Unknown	130	Dead	55-59 years	9863	9863/3: Chronic myeloid leukemia, NOS	9863/3: Chronic myeloid leukemia, NOS	55	January	2004	December	2014	Index Record	Death	1			10.75
New Jersey - 2000+	90400825	1	Chronic Myeloid Leukemia	Yes	None/Unknown	130	Alive	35-39 years	9875	9875/3: Chronic myelogenous leukemia, BCR-ABL1 positive	9875/3: Chronic myelogenous leukemia, BCR-ABL1 positive	37	February	2004	December	2014	Index Record	End of Study	1			10.71
New Jersey - 2000+	91349232	1	Chronic Myeloid Leukemia	Yes	None/Unknown	130	Alive	30-34 years	9863	9863/3: Chronic myeloid leukemia, NOS	9863/3: Chronic myeloid leukemia, NOS	34	February	2004	December	2014	Index Record	End of Study	1			10.71
New Jersey - 2000+	91362681	1	Chronic Myeloid Leukemia	Yes	None/Unknown	130	Alive	50-54 years	9875	9875/3: Chronic myelogenous leukemia, BCR-ABL1 positive	9875/3: Chronic myelogenous leukemia, BCR-ABL1 positive	50	February	2004	December	2014	Index Record	End of Study	1			10.71
New Jersey - 2000+	91377457	1	Chronic Myeloid Leukemia	Yes	None/Unknown	130	Alive	50-54 years	9863	9863/3: Chronic myeloid leukemia, NOS	9863/3: Chronic myeloid leukemia, NOS	54	February	2003	December	2013	Index Record	Lost to Follow-up	1			10.67
New Jersey - 2000+	91520832	1	Chronic Myeloid Leukemia	Yes	None/Unknown	130	Alive	55-59 years	9863	9863/3: Chronic myeloid leukemia, NOS	9863/3: Chronic myeloid leukemia, NOS	55	December	2003	November	2014	Index Record	Lost to Follow-up	1			10.75
Greater Georgia - 2000+	96184654	1	Chronic Myeloid Leukemia	Yes	None/Unknown	130	Alive	20-24 years	9863	9863/3: Chronic myeloid leukemia, NOS	9863/3: Chronic myeloid leukemia, NOS	24	February	2004	December	2014	Index Record	End of Study	1			10.71
San Francisco-Oakland SMSA - 2000+	4427528	1	Chronic Myeloid Leukemia	Yes	None/Unknown	129	Alive	55-59 years	9863	9863/3: Chronic myeloid leukemia, NOS	9863/3: Chronic myeloid leukemia, NOS	57	March	2004	December	2014	Index Record	End of Study	1			10.63
San Francisco-Oakland SMSA - 2000+	4537086	1	Chronic Myeloid Leukemia	Yes	None/Unknown	129	Alive	40-44 years	9863	9863/3: Chronic myeloid leukemia, NOS	9863/3: Chronic myeloid leukemia, NOS	40	March	2004	December	2014	Index Record	End of Study	1			10.63
Detroit (Metropolitan) - 2000+	18735028	1	Chronic Myeloid Leukemia	Yes	None/Unknown	129	Alive	35-39 years	9863	9863/3: Chronic myeloid leukemia, NOS	9863/3: Chronic myeloid leukemia, NOS	38	March	2004	December	2014	Index Record	End of Study	1			10.63
Detroit (Metropolitan) - 2000+	18772387	1	Chronic Myeloid Leukemia	Yes	None/Unknown	129	Alive	20-24 years	9875	9875/3: Chronic myelogenous leukemia, BCR-ABL1 positive	9875/3: Chronic myelogenous leukemia, BCR-ABL1 positive	24	March	2004	December	2014	Index Record	End of Study	1			10.63
Iowa - 2000+	26156976	1	Chronic Myeloid Leukemia	Yes	None/Unknown	129	Alive	50-54 years	9863	9863/3: Chronic myeloid leukemia, NOS	9863/3: Chronic myeloid leukemia, NOS	52	March	2004	December	2014	Index Record		1
New Mexico - 2000+	29568460	1	Chronic Myeloid Leukemia	Yes	None/Unknown	129	Alive	65-69 years	9863	9863/3: Chronic myeloid leukemia, NOS	9863/3: Chronic myeloid leukemia, NOS	65	March	2004	December	2014	Index Record	End of Study	1			10.63
New Mexico - 2000+	29568637	1	Chronic Myeloid Leukemia	Yes	None/Unknown	129	Alive	65-69 years	9863	9863/3: Chronic myeloid leukemia, NOS	9863/3: Chronic myeloid leukemia, NOS	68	March	2004	December	2014	Index Record	End of Study	1			10.63
New Mexico - 2000+	29571398	1	Chronic Myeloid Leukemia	Yes	None/Unknown	129	Alive	50-54 years	9863	9863/3: Chronic myeloid leukemia, NOS	9863/3: Chronic myeloid leukemia, NOS	53	March	2004	December	2014	Index Record	End of Study	1			10.63
Seattle (Puget Sound) - 2000+	34182277	1	Chronic Myeloid Leukemia	Yes	None/Unknown	129	Alive	30-34 years	9875	9875/3: Chronic myelogenous leukemia, BCR-ABL1 positive	9875/3: Chronic myelogenous leukemia, BCR-ABL1 positive	34	March	2004	December	2014	Index Record	End of Study	1			10.63
Seattle (Puget Sound) - 2000+	34183907	1	Chronic Myeloid Leukemia	Yes	None/Unknown	129	Alive	50-54 years	9863	9863/3: Chronic myeloid leukemia, NOS	9863/3: Chronic myeloid leukemia, NOS	53	March	2004	December	2014	Index Record	End of Study	1			10.63
Utah - 2000+	37217590	1	Chronic Myeloid Leukemia	Yes	None/Unknown	129	Dead	80-84 years	9863	9863/3: Chronic myeloid leukemia, NOS	9863/3: Chronic myeloid leukemia, NOS	80	March	2003	December	2013	Index Record	Death	1			10.59
Utah - 2000+	37230533	1	Chronic Myeloid Leukemia	Yes	None/Unknown	129	Alive	65-69 years	9875	9875/3: Chronic myelogenous leukemia, BCR-ABL1 positive	9875/3: Chronic myelogenous leukemia, BCR-ABL1 positive	65	March	2004	December	2014	Index Record	End of Study	1			10.63
Atlanta (Metropolitan) - 2000+	40390979	1	Chronic Myeloid Leukemia	Yes	None/Unknown	129	Alive	25-29 years	9875	9875/3: Chronic myelogenous leukemia, BCR-ABL1 positive	9875/3: Chronic myelogenous leukemia, BCR-ABL1 positive	29	March	2004	December	2014	Index Record	End of Study	1			10.63
Los Angeles - 2000+	49885155	1	Chronic Myeloid Leukemia	Yes	None/Unknown	129	Alive	20-24 years	9863	9863/3: Chronic myeloid leukemia, NOS	9863/3: Chronic myeloid leukemia, NOS	22	March	2004	December	2014	Index Record	End of Study	1			10.63
Los Angeles - 2000+	49893653	1	Chronic Myeloid Leukemia	Yes	None/Unknown	129	Alive	40-44 years	9875	9875/3: Chronic myelogenous leukemia, BCR-ABL1 positive	9875/3: Chronic myelogenous leukemia, BCR-ABL1 positive	40	March	2004	December	2014	Index Record	End of Study	1			10.63
Los Angeles - 2000+	49896665	1	Chronic Myeloid Leukemia	Yes	None/Unknown	129	Alive	60-64 years	9863	9863/3: Chronic myeloid leukemia, NOS	9863/3: Chronic myeloid leukemia, NOS	63	March	2004	December	2014	Index Record	End of Study	1			10.63
California excluding SF/SJM/LA - 2000+	64683156	1	Chronic Myeloid Leukemia	Yes	None/Unknown	129	Alive	45-49 years	9875	9875/3: Chronic myelogenous leukemia, BCR-ABL1 positive	9875/3: Chronic myelogenous leukemia, BCR-ABL1 positive	46	March	2004	December	2014	Index Record	End of Study	1			10.63
California excluding SF/SJM/LA - 2000+	64718074	1	Chronic Myeloid Leukemia	Yes	None/Unknown	129	Alive	45-49 years	9875	9875/3: Chronic myelogenous leukemia, BCR-ABL1 positive	9875/3: Chronic myelogenous leukemia, BCR-ABL1 positive	48	March	2004	December	2014	Index Record	End of Study	1			10.63
California excluding SF/SJM/LA - 2000+	64730392	1	Chronic Myeloid Leukemia	Yes	None/Unknown	129	Alive	25-29 years	9863	9863/3: Chronic myeloid leukemia, NOS	9863/3: Chronic myeloid leukemia, NOS	28	March	2004	December	2014	Index Record	End of Study	1			10.63
California excluding SF/SJM/LA - 2000+	64731510	1	Chronic Myeloid Leukemia	Yes	None/Unknown	129	Alive	35-39 years	9863	9863/3: Chronic myeloid leukemia, NOS	9863/3: Chronic myeloid leukemia, NOS	39	March	2004	December	2014	Index Record	End of Study	1			10.63
California excluding SF/SJM/LA - 2000+	64734292	1	Chronic Myeloid Leukemia	Yes	None/Unknown	129	Alive	50-54 years	9863	9863/3: Chronic myeloid leukemia, NOS	9863/3: Chronic myeloid leukemia, NOS	54	March	2004	December	2014	Index Record	End of Study	1			10.63
California excluding SF/SJM/LA - 2000+	65866940	1	Chronic Myeloid Leukemia	Yes	None/Unknown	129	Alive	55-59 years	9863	9863/3: Chronic myeloid leukemia, NOS	9863/3: Chronic myeloid leukemia, NOS	56	March	2004	December	2014	Index Record	End of Study	1			10.63
California excluding SF/SJM/LA - 2000+	68771498	1	Chronic Myeloid Leukemia	Yes	None/Unknown	129	Alive	60-64 years	9863	9863/3: Chronic myeloid leukemia, NOS	9863/3: Chronic myeloid leukemia, NOS	64	March	2004	December	2014	Index Record		1
California excluding SF/SJM/LA - 2000+	72828975	1	Chronic Myeloid Leukemia	Yes	None/Unknown	129	Alive	80-84 years	9875	9875/3: Chronic myelogenous leukemia, BCR-ABL1 positive	9875/3: Chronic myelogenous leukemia, BCR-ABL1 positive	80	March	2004	December	2014	Index Record	End of Study	1			10.63
Kentucky - 2000+	75146728	1	Chronic Myeloid Leukemia	Yes	None/Unknown	129	Alive	55-59 years	9863	9863/3: Chronic myeloid leukemia, NOS	9863/3: Chronic myeloid leukemia, NOS	58	March	2004	December	2014	Index Record	End of Study	1			10.63
Louisiana - 2000+	79112540	1	Chronic Myeloid Leukemia	Yes	None/Unknown	129	Alive	30-34 years	9863	9863/3: Chronic myeloid leukemia, NOS	9863/3: Chronic myeloid leukemia, NOS	33	March	2004	December	2014	Index Record	End of Study	1			10.63
New Jersey - 2000+	90392209	1	Chronic Myeloid Leukemia	Yes	None/Unknown	129	Alive	45-49 years	9863	9863/3: Chronic myeloid leukemia, NOS	9863/3: Chronic myeloid leukemia, NOS	47	March	2004	December	2014	Index Record	End of Study	1			10.63
Greater Georgia - 2000+	97046865	1	Chronic Myeloid Leukemia	Yes	None/Unknown	129	Alive	70-74 years	9863	9863/3: Chronic myeloid leukemia, NOS	9863/3: Chronic myeloid leukemia, NOS	71	March	2004	December	2014	Index Record		1
San Francisco-Oakland SMSA - 2000+	4467791	1	Chronic Myeloid Leukemia	Yes	None/Unknown	128	Alive	70-74 years	9863	9863/3: Chronic myeloid leukemia, NOS	9863/3: Chronic myeloid leukemia, NOS	71	April	2004	December	2014	Index Record		1
San Francisco-Oakland SMSA - 2000+	4490239	1	Chronic Myeloid Leukemia	Yes	None/Unknown	128	Alive	50-54 years	9863	9863/3: Chronic myeloid leukemia, NOS	9863/3: Chronic myeloid leukemia, NOS	50	April	2004	December	2014	Index Record	End of Study	1			10.54
Connecticut - 2000+	11730828	1	Chronic Myeloid Leukemia	Yes	None/Unknown	128	Alive	40-44 years	9863	9863/3: Chronic myeloid leukemia, NOS	9863/3: Chronic myeloid leukemia, NOS	44	April	2004	December	2014	Index Record	End of Study	1			10.54
Connecticut - 2000+	11746337	1	Chronic Myeloid Leukemia	Yes	None/Unknown	128	Alive	45-49 years	9863	9863/3: Chronic myeloid leukemia, NOS	9863/3: Chronic myeloid leukemia, NOS	45	July	2003	March	2014	Index Record	Lost to Follow-up	1			10.5
Detroit (Metropolitan) - 2000+	18738798	1	Chronic Myeloid Leukemia	Yes	None/Unknown	128	Alive	35-39 years	9863	9863/3: Chronic myeloid leukemia, NOS	9863/3: Chronic myeloid leukemia, NOS	37	April	2004	December	2014	Index Record	End of Study	1			10.54
Detroit (Metropolitan) - 2000+	18746144	1	Chronic Myeloid Leukemia	Yes	None/Unknown	128	Alive	20-24 years	9875	9875/3: Chronic myelogenous leukemia, BCR-ABL1 positive	9875/3: Chronic myelogenous leukemia, BCR-ABL1 positive	21	April	2004	December	2014	Index Record	End of Study	1			10.54
Detroit (Metropolitan) - 2000+	18755306	1	Chronic Myeloid Leukemia	Yes	None/Unknown	128	Alive	30-34 years	9875	9875/3: Chronic myelogenous leukemia, BCR-ABL1 positive	9875/3: Chronic myelogenous leukemia, BCR-ABL1 positive	31	April	2004	December	2014	Index Record	End of Study	1			10.54
Detroit (Metropolitan) - 2000+	18760885	1	Chronic Myeloid Leukemia	Yes	None/Unknown	128	Alive	70-74 years	9863	9863/3: Chronic myeloid leukemia, NOS	9863/3: Chronic myeloid leukemia, NOS	73	April	2004	December	2014	Index Record	End of Study	1			10.54
Iowa - 2000+	26110221	1	Chronic Myeloid Leukemia	Yes	None/Unknown	128	Alive	70-74 years	9863	9863/3: Chronic myeloid leukemia, NOS	9863/3: Chronic myeloid leukemia, NOS	71	April	2004	December	2014	Index Record		1
Iowa - 2000+	26130139	1	Chronic Myeloid Leukemia	Yes	None/Unknown	128	Alive	40-44 years	9863	9863/3: Chronic myeloid leukemia, NOS	9863/3: Chronic myeloid leukemia, NOS	44	April	2004	December	2014	Index Record	End of Study	1			10.54
Iowa - 2000+	26143011	1	Chronic Myeloid Leukemia	Yes	None/Unknown	128	Alive	75-79 years	9863	9863/3: Chronic myeloid leukemia, NOS	9863/3: Chronic myeloid leukemia, NOS	77	April	2004	December	2014	Index Record	End of Study	1			10.54
New Mexico - 2000+	29569541	1	Chronic Myeloid Leukemia	Yes	None/Unknown	128	Alive	35-39 years	9863	9863/3: Chronic myeloid leukemia, NOS	9863/3: Chronic myeloid leukemia, NOS	38	April	2004	December	2014	Index Record	End of Study	1			10.54
New Mexico - 2000+	29571215	1	Chronic Myeloid Leukemia	Yes	None/Unknown	128	Alive	55-59 years	9875	9875/3: Chronic myelogenous leukemia, BCR-ABL1 positive	9875/3: Chronic myelogenous leukemia, BCR-ABL1 positive	58	April	2004	December	2014	Index Record	End of Study	1			10.54
Seattle (Puget Sound) - 2000+	34181523	1	Chronic Myeloid Leukemia	Yes	None/Unknown	128	Alive	55-59 years	9875	9875/3: Chronic myelogenous leukemia, BCR-ABL1 positive	9875/3: Chronic myelogenous leukemia, BCR-ABL1 positive	56	April	2004	December	2014	Index Record	End of Study	1			10.54
Seattle (Puget Sound) - 2000+	34181662	1	Chronic Myeloid Leukemia	Yes	None/Unknown	128	Alive	40-44 years	9875	9875/3: Chronic myelogenous leukemia, BCR-ABL1 positive	9875/3: Chronic myelogenous leukemia, BCR-ABL1 positive	42	April	2004	December	2014	Index Record	End of Study	1			10.54
Seattle (Puget Sound) - 2000+	34182398	1	Chronic Myeloid Leukemia	Yes	None/Unknown	128	Alive	50-54 years	9863	9863/3: Chronic myeloid leukemia, NOS	9863/3: Chronic myeloid leukemia, NOS	51	April	2004	December	2014	Index Record	End of Study	1			10.54
Utah - 2000+	37232115	1	Chronic Myeloid Leukemia	Yes	None/Unknown	128	Alive	40-44 years	9863	9863/3: Chronic myeloid leukemia, NOS	9863/3: Chronic myeloid leukemia, NOS	44	April	2004	December	2014	Index Record	End of Study	1			10.54
Los Angeles - 2000+	49862991	1	Chronic Myeloid Leukemia	Yes	None/Unknown	128	Alive	30-34 years	9863	9863/3: Chronic myeloid leukemia, NOS	9863/3: Chronic myeloid leukemia, NOS	30	October	2003	June	2014	Index Record	Lost to Follow-up	1			10.5
Los Angeles - 2000+	49896974	1	Chronic Myeloid Leukemia	Yes	None/Unknown	128	Alive	70-74 years	9863	9863/3: Chronic myeloid leukemia, NOS	9863/3: Chronic myeloid leukemia, NOS	74	April	2004	December	2014	Index Record	End of Study	1			10.54
Los Angeles - 2000+	49948071	1	Chronic Myeloid Leukemia	Yes	None/Unknown	128	Alive	65-69 years	9863	9863/3: Chronic myeloid leukemia, NOS	9863/3: Chronic myeloid leukemia, NOS	65	April	2004	December	2014	Index Record	End of Study	1			10.54
California excluding SF/SJM/LA - 2000+	64654325	1	Chronic Myeloid Leukemia	Yes	None/Unknown	128	Alive	70-74 years	9863	9863/3: Chronic myeloid leukemia, NOS	9863/3: Chronic myeloid leukemia, NOS	71	April	2004	December	2014	Index Record	End of Study	1			10.54
California excluding SF/SJM/LA - 2000+	64687976	1	Chronic Myeloid Leukemia	Yes	None/Unknown	128	Alive	45-49 years	9863	9863/3: Chronic myeloid leukemia, NOS	9863/3: Chronic myeloid leukemia, NOS	45	April	2004	December	2014	Index Record	End of Study	1			10.54
California excluding SF/SJM/LA - 2000+	65867326	1	Chronic Myeloid Leukemia	Yes	None/Unknown	128	Alive	45-49 years	9875	9875/3: Chronic myelogenous leukemia, BCR-ABL1 positive	9875/3: Chronic myelogenous leukemia, BCR-ABL1 positive	45	April	2004	December	2014	Index Record	End of Study	1			10.54
California excluding SF/SJM/LA - 2000+	66093821	1	Chronic Myeloid Leukemia	Yes	None/Unknown	128	Alive	70-74 years	9863	9863/3: Chronic myeloid leukemia, NOS	9863/3: Chronic myeloid leukemia, NOS	70	February	2004	November	2014	Index Record	Lost to Follow-up	1			10.58
Kentucky - 2000+	75182173	1	Chronic Myeloid Leukemia	Yes	None/Unknown	128	Alive	35-39 years	9875	9875/3: Chronic myelogenous leukemia, BCR-ABL1 positive	9875/3: Chronic myelogenous leukemia, BCR-ABL1 positive	38	April	2004	December	2014	Index Record	End of Study	1			10.54
Kentucky - 2000+	75182177	1	Chronic Myeloid Leukemia	Yes	None/Unknown	128	Alive	45-49 years	9875	9875/3: Chronic myelogenous leukemia, BCR-ABL1 positive	9875/3: Chronic myelogenous leukemia, BCR-ABL1 positive	45	April	2004	December	2014	Index Record	End of Study	1			10.54
Kentucky - 2000+	75203992	1	Chronic Myeloid Leukemia	Yes	None/Unknown	128	Dead	45-49 years	9863	9863/3: Chronic myeloid leukemia, NOS	9863/3: Chronic myeloid leukemia, NOS	47	March	2004	November	2014	Index Record	Death	1			10.5
Louisiana - 2000+	78145780	1	Chronic Myeloid Leukemia	Yes	None/Unknown	128	Alive	45-49 years	9863	9863/3: Chronic myeloid leukemia, NOS	9863/3: Chronic myeloid leukemia, NOS	47	April	2004	December	2014	Index Record	End of Study	1			10.54
Louisiana - 2000+	79042854	1	Chronic Myeloid Leukemia	Yes	None/Unknown	128	Alive	60-64 years	9863	9863/3: Chronic myeloid leukemia, NOS	9863/3: Chronic myeloid leukemia, NOS	63	April	2004	December	2014	Index Record	End of Study	1			10.54
New Jersey - 2000+	90314152	1	Chronic Myeloid Leukemia	Yes	None/Unknown	128	Alive	40-44 years	9863	9863/3: Chronic myeloid leukemia, NOS	9863/3: Chronic myeloid leukemia, NOS	42	August	2003	May	2014	Index Record	Lost to Follow-up	1			10.58
New Jersey - 2000+	90401794	1	Chronic Myeloid Leukemia	Yes	None/Unknown	128	Alive	65-69 years	9863	9863/3: Chronic myeloid leukemia, NOS	9863/3: Chronic myeloid leukemia, NOS	68	April	2004	December	2014	Index Record	End of Study	1			10.54
New Jersey - 2000+	91386346	1	Chronic Myeloid Leukemia	Yes	None/Unknown	128	Alive	50-54 years	9863	9863/3: Chronic myeloid leukemia, NOS	9863/3: Chronic myeloid leukemia, NOS	50	December	2003	September	2014	Index Record	Lost to Follow-up	1			10.58
New Jersey - 2000+	91404808	1	Chronic Myeloid Leukemia	Yes	None/Unknown	128	Alive	20-24 years	9863	9863/3: Chronic myeloid leukemia, NOS	9863/3: Chronic myeloid leukemia, NOS	24	February	2004	November	2014	Index Record	Lost to Follow-up	1			10.58
New Jersey - 2000+	92709937	1	Chronic Myeloid Leukemia	Yes	None/Unknown	128	Alive	40-44 years	9875	9875/3: Chronic myelogenous leukemia, BCR-ABL1 positive	9875/3: Chronic myelogenous leukemia, BCR-ABL1 positive	44	February	2004	November	2014	Index Record	Lost to Follow-up	1			10.58
Greater Georgia - 2000+	96162525	1	Chronic Myeloid Leukemia	Yes	None/Unknown	128	Dead	65-69 years	9863	9863/3: Chronic myeloid leukemia, NOS	9863/3: Chronic myeloid leukemia, NOS	65	July	2003	April	2014	Index Record	Death	1			10.58
Greater Georgia - 2000+	96192489	1	Chronic Myeloid Leukemia	Yes	None/Unknown	128	Alive	40-44 years	9863	9863/3: Chronic myeloid leukemia, NOS	9863/3: Chronic myeloid leukemia, NOS	40	April	2004	December	2014	Index Record	End of Study	1			10.54
Greater Georgia - 2000+	96193444	1	Chronic Myeloid Leukemia	Yes	None/Unknown	128	Alive	55-59 years	9875	9875/3: Chronic myelogenous leukemia, BCR-ABL1 positive	9875/3: Chronic myelogenous leukemia, BCR-ABL1 positive	56	April	2004	December	2014	Index Record	End of Study	1			10.54
Greater Georgia - 2000+	96205959	1	Chronic Myeloid Leukemia	Yes	None/Unknown	128	Alive	35-39 years	9863	9863/3: Chronic myeloid leukemia, NOS	9863/3: Chronic myeloid leukemia, NOS	35	April	2004	December	2014	Index Record	End of Study	1			10.54
Greater Georgia - 2000+	97018727	1	Chronic Myeloid Leukemia	Yes	None/Unknown	128	Alive	25-29 years	9863	9863/3: Chronic myeloid leukemia, NOS	9863/3: Chronic myeloid leukemia, NOS	25	December	2003	September	2014	Index Record	Lost to Follow-up	1			10.58
Greater Georgia - 2000+	97034576	1	Chronic Myeloid Leukemia	Yes	None/Unknown	128	Alive	55-59 years	9863	9863/3: Chronic myeloid leukemia, NOS	9863/3: Chronic myeloid leukemia, NOS	57	April	2004	December	2014	Index Record		1
San Francisco-Oakland SMSA - 2000+	5299633	1	Chronic Myeloid Leukemia	Yes	None/Unknown	127	Alive	55-59 years	9863	9863/3: Chronic myeloid leukemia, NOS	9863/3: Chronic myeloid leukemia, NOS	55	May	2004	December	2014	Index Record	End of Study	1			10.46
Connecticut - 2000+	11740967	1	Chronic Myeloid Leukemia	Yes	None/Unknown	127	Alive	65-69 years	9875	9875/3: Chronic myelogenous leukemia, BCR-ABL1 positive	9875/3: Chronic myelogenous leukemia, BCR-ABL1 positive	67	May	2004	December	2014	Index Record	End of Study	1			10.46
Iowa - 2000+	26131044	1	Chronic Myeloid Leukemia	Yes	None/Unknown	127	Alive	50-54 years	9863	9863/3: Chronic myeloid leukemia, NOS	9863/3: Chronic myeloid leukemia, NOS	51	May	2004	December	2014	Index Record	End of Study	1			10.46
Iowa - 2000+	26166165	1	Chronic Myeloid Leukemia	Yes	None/Unknown	127	Alive	40-44 years	9863	9863/3: Chronic myeloid leukemia, NOS	9863/3: Chronic myeloid leukemia, NOS	43	May	2004	December	2014	Index Record	End of Study	1			10.46
Seattle (Puget Sound) - 2000+	34189896	1	Chronic Myeloid Leukemia	Yes	None/Unknown	127	Alive	35-39 years	9863	9863/3: Chronic myeloid leukemia, NOS	9863/3: Chronic myeloid leukemia, NOS	38	May	2004	December	2014	Index Record	End of Study	1			10.46
Atlanta (Metropolitan) - 2000+	40374814	1	Chronic Myeloid Leukemia	Yes	None/Unknown	127	Alive	45-49 years	9863	9863/3: Chronic myeloid leukemia, NOS	9863/3: Chronic myeloid leukemia, NOS	46	May	2004	December	2014	Index Record	End of Study	1			10.46
San Jose-Monterey - 2000+	44020222	1	Chronic Myeloid Leukemia	Yes	None/Unknown	127	Alive	45-49 years	9863	9863/3: Chronic myeloid leukemia, NOS	9863/3: Chronic myeloid leukemia, NOS	47	March	2004	November	2014	Index Record	Lost to Follow-up	1			10.5
Los Angeles - 2000+	49919477	1	Chronic Myeloid Leukemia	Yes	None/Unknown	127	Alive	40-44 years	9863	9863/3: Chronic myeloid leukemia, NOS	9863/3: Chronic myeloid leukemia, NOS	40	May	2004	December	2014	Index Record	End of Study	1			10.46
California excluding SF/SJM/LA - 2000+	64645909	1	Chronic Myeloid Leukemia	Yes	None/Unknown	127	Alive	50-54 years	9875	9875/3: Chronic myelogenous leukemia, BCR-ABL1 positive	9875/3: Chronic myelogenous leukemia, BCR-ABL1 positive	54	May	2004	December	2014	Index Record	End of Study	1			10.46
California excluding SF/SJM/LA - 2000+	64689682	1	Chronic Myeloid Leukemia	Yes	None/Unknown	127	Alive	65-69 years	9863	9863/3: Chronic myeloid leukemia, NOS	9863/3: Chronic myeloid leukemia, NOS	67	May	2004	December	2014	Index Record	End of Study	1			10.46
California excluding SF/SJM/LA - 2000+	64710995	1	Chronic Myeloid Leukemia	Yes	None/Unknown	127	Alive	65-69 years	9875	9875/3: Chronic myelogenous leukemia, BCR-ABL1 positive	9875/3: Chronic myelogenous leukemia, BCR-ABL1 positive	69	May	2004	December	2014	Index Record	End of Study	1			10.46
California excluding SF/SJM/LA - 2000+	64712583	1	Chronic Myeloid Leukemia	Yes	None/Unknown	127	Alive	40-44 years	9863	9863/3: Chronic myeloid leukemia, NOS	9863/3: Chronic myeloid leukemia, NOS	42	May	2004	December	2014	Index Record	End of Study	1			10.46
California excluding SF/SJM/LA - 2000+	64785954	1	Chronic Myeloid Leukemia	Yes	None/Unknown	127	Alive	45-49 years	9863	9863/3: Chronic myeloid leukemia, NOS	9863/3: Chronic myeloid leukemia, NOS	47	May	2004	December	2014	Index Record	End of Study	1			10.46
California excluding SF/SJM/LA - 2000+	65870697	1	Chronic Myeloid Leukemia	Yes	None/Unknown	127	Alive	40-44 years	9863	9863/3: Chronic myeloid leukemia, NOS	9863/3: Chronic myeloid leukemia, NOS	42	May	2004	December	2014	Index Record	End of Study	1			10.46
California excluding SF/SJM/LA - 2000+	66068769	1	Chronic Myeloid Leukemia	Yes	None/Unknown	127	Alive	65-69 years	9863	9863/3: Chronic myeloid leukemia, NOS	9863/3: Chronic myeloid leukemia, NOS	67	May	2004	December	2014	Index Record	End of Study	1			10.46
Kentucky - 2000+	75145273	1	Chronic Myeloid Leukemia	Yes	None/Unknown	127	Alive	65-69 years	9863	9863/3: Chronic myeloid leukemia, NOS	9863/3: Chronic myeloid leukemia, NOS	65	May	2004	December	2014	Index Record	End of Study	1			10.46
Kentucky - 2000+	75189538	1	Chronic Myeloid Leukemia	Yes	None/Unknown	127	Alive	65-69 years	9875	9875/3: Chronic myelogenous leukemia, BCR-ABL1 positive	9875/3: Chronic myelogenous leukemia, BCR-ABL1 positive	68	May	2004	December	2014	Index Record	End of Study	1			10.46
Kentucky - 2000+	76051882	1	Chronic Myeloid Leukemia	Yes	None/Unknown	127	Alive	50-54 years	9875	9875/3: Chronic myelogenous leukemia, BCR-ABL1 positive	9875/3: Chronic myelogenous leukemia, BCR-ABL1 positive	53	May	2004	December	2014	Index Record	End of Study	1			10.46
Louisiana - 2000+	78134006	1	Chronic Myeloid Leukemia	Yes	None/Unknown	127	Dead	80-84 years	9863	9863/3: Chronic myeloid leukemia, NOS	9863/3: Chronic myeloid leukemia, NOS	84	June	2003	January	2014	Index Record	Death	1			10.42
Louisiana - 2000+	78140949	1	Chronic Myeloid Leukemia	Yes	None/Unknown	127	Alive	55-59 years	9863	9863/3: Chronic myeloid leukemia, NOS	9863/3: Chronic myeloid leukemia, NOS	57	May	2004	December	2014	Index Record	End of Study	1			10.46
Louisiana - 2000+	79105945	1	Chronic Myeloid Leukemia	Yes	None/Unknown	127	Dead	65-69 years	9863	9863/3: Chronic myeloid leukemia, NOS	9863/3: Chronic myeloid leukemia, NOS	65	December	2002	August	2013	Index Record	Death	1			10.5
Louisiana - 2000+	80036054	1	Chronic Myeloid Leukemia	Yes	None/Unknown	127	Alive	20-24 years	9863	9863/3: Chronic myeloid leukemia, NOS	9863/3: Chronic myeloid leukemia, NOS	23	May	2004	December	2014	Index Record	End of Study	1			10.46
New Jersey - 2000+	91365973	1	Chronic Myeloid Leukemia	Yes	None/Unknown	127	Alive	55-59 years	9863	9863/3: Chronic myeloid leukemia, NOS	9863/3: Chronic myeloid leukemia, NOS	58	March	2004	November	2014	Index Record	Lost to Follow-up	1			10.5
New Jersey - 2000+	91377476	1	Chronic Myeloid Leukemia	Yes	None/Unknown	127	Alive	35-39 years	9863	9863/3: Chronic myeloid leukemia, NOS	9863/3: Chronic myeloid leukemia, NOS	37	March	2004	November	2014	Index Record	Lost to Follow-up	1			10.5
New Jersey - 2000+	91406175	1	Chronic Myeloid Leukemia	Yes	None/Unknown	127	Alive	55-59 years	9863	9863/3: Chronic myeloid leukemia, NOS	9863/3: Chronic myeloid leukemia, NOS	59	May	2004	December	2014	Index Record		1
New Jersey - 2000+	91556657	1	Chronic Myeloid Leukemia	Yes	None/Unknown	127	Alive	40-44 years	9863	9863/3: Chronic myeloid leukemia, NOS	9863/3: Chronic myeloid leukemia, NOS	41	June	2003	January	2014	Index Record	Lost to Follow-up	1			10.42
San Francisco-Oakland SMSA - 2000+	4445647	1	Chronic Myeloid Leukemia	Yes	None/Unknown	126	Alive	50-54 years	9863	9863/3: Chronic myeloid leukemia, NOS	9863/3: Chronic myeloid leukemia, NOS	53	June	2004	December	2014	Index Record	End of Study	1			10.38
San Francisco-Oakland SMSA - 2000+	4469619	1	Chronic Myeloid Leukemia	Yes	None/Unknown	126	Alive	45-49 years	9875	9875/3: Chronic myelogenous leukemia, BCR-ABL1 positive	9875/3: Chronic myelogenous leukemia, BCR-ABL1 positive	47	June	2004	December	2014	Index Record	End of Study	1			10.38
Connecticut - 2000+	11736193	1	Chronic Myeloid Leukemia	Yes	None/Unknown	126	Alive	45-49 years	9875	9875/3: Chronic myelogenous leukemia, BCR-ABL1 positive	9875/3: Chronic myelogenous leukemia, BCR-ABL1 positive	49	June	2004	December	2014	Index Record	End of Study	1			10.38
Connecticut - 2000+	12950679	1	Chronic Myeloid Leukemia	Yes	None/Unknown	126	Alive	70-74 years	9875	9875/3: Chronic myelogenous leukemia, BCR-ABL1 positive	9875/3: Chronic myelogenous leukemia, BCR-ABL1 positive	73	June	2004	December	2014	Index Record	End of Study	1			10.38
Detroit (Metropolitan) - 2000+	18740165	1	Chronic Myeloid Leukemia	Yes	None/Unknown	126	Alive	50-54 years	9863	9863/3: Chronic myeloid leukemia, NOS	9863/3: Chronic myeloid leukemia, NOS	51	June	2004	December	2014	Index Record	End of Study	1			10.38
Iowa - 2000+	26125002	1	Chronic Myeloid Leukemia	Yes	None/Unknown	126	Alive	45-49 years	9863	9863/3: Chronic myeloid leukemia, NOS	9863/3: Chronic myeloid leukemia, NOS	47	June	2004	December	2014	Index Record	End of Study	1			10.38
Iowa - 2000+	26133227	1	Chronic Myeloid Leukemia	Yes	None/Unknown	126	Alive	50-54 years	9863	9863/3: Chronic myeloid leukemia, NOS	9863/3: Chronic myeloid leukemia, NOS	53	June	2004	December	2014	Index Record	End of Study	1			10.38
Iowa - 2000+	26162074	1	Chronic Myeloid Leukemia	Yes	None/Unknown	126	Alive	55-59 years	9863	9863/3: Chronic myeloid leukemia, NOS	9863/3: Chronic myeloid leukemia, NOS	59	June	2004	December	2014	Index Record	End of Study	1			10.38
Seattle (Puget Sound) - 2000+	34187131	1	Chronic Myeloid Leukemia	Yes	None/Unknown	126	Alive	65-69 years	9875	9875/3: Chronic myelogenous leukemia, BCR-ABL1 positive	9875/3: Chronic myelogenous leukemia, BCR-ABL1 positive	65	June	2004	December	2014	Index Record	End of Study	1			10.38
Los Angeles - 2000+	48781068	1	Chronic Myeloid Leukemia	Yes	None/Unknown	126	Alive	25-29 years	9863	9863/3: Chronic myeloid leukemia, NOS	9863/3: Chronic myeloid leukemia, NOS	25	May	2002	November	2012	Index Record	Lost to Follow-up	1			10.34
California excluding SF/SJM/LA - 2000+	64691235	1	Chronic Myeloid Leukemia	Yes	None/Unknown	126	Alive	45-49 years	9875	9875/3: Chronic myelogenous leukemia, BCR-ABL1 positive	9875/3: Chronic myelogenous leukemia, BCR-ABL1 positive	48	June	2004	December	2014	Index Record	End of Study	1			10.38
California excluding SF/SJM/LA - 2000+	64772287	1	Chronic Myeloid Leukemia	Yes	None/Unknown	126	Alive	45-49 years	9863	9863/3: Chronic myeloid leukemia, NOS	9863/3: Chronic myeloid leukemia, NOS	45	June	2004	December	2014	Index Record		1
California excluding SF/SJM/LA - 2000+	64779701	1	Chronic Myeloid Leukemia	Yes	None/Unknown	126	Alive	40-44 years	9863	9863/3: Chronic myeloid leukemia, NOS	9863/3: Chronic myeloid leukemia, NOS	44	June	2004	December	2014	Index Record	End of Study	1			10.38
California excluding SF/SJM/LA - 2000+	65886393	1	Chronic Myeloid Leukemia	Yes	None/Unknown	126	Alive	40-44 years	9875	9875/3: Chronic myelogenous leukemia, BCR-ABL1 positive	9875/3: Chronic myelogenous leukemia, BCR-ABL1 positive	40	June	2004	December	2014	Index Record	End of Study	1			10.38
Kentucky - 2000+	75182076	1	Chronic Myeloid Leukemia	Yes	None/Unknown	126	Alive	40-44 years	9863	9863/3: Chronic myeloid leukemia, NOS	9863/3: Chronic myeloid leukemia, NOS	41	June	2004	December	2014	Index Record	End of Study	1			10.38
Kentucky - 2000+	75182164	1	Chronic Myeloid Leukemia	Yes	None/Unknown	126	Alive	35-39 years	9863	9863/3: Chronic myeloid leukemia, NOS	9863/3: Chronic myeloid leukemia, NOS	36	June	2004	December	2014	Index Record	End of Study	1			10.38
Kentucky - 2000+	75193064	1	Chronic Myeloid Leukemia	Yes	None/Unknown	126	Alive	60-64 years	9863	9863/3: Chronic myeloid leukemia, NOS	9863/3: Chronic myeloid leukemia, NOS	61	June	2004	December	2014	Index Record	End of Study	1			10.38
Kentucky - 2000+	76202036	1	Chronic Myeloid Leukemia	Yes	None/Unknown	126	Alive	50-54 years	9863	9863/3: Chronic myeloid leukemia, NOS	9863/3: Chronic myeloid leukemia, NOS	54	June	2004	December	2014	Index Record	End of Study	1			10.38
Louisiana - 2000+	78146169	1	Chronic Myeloid Leukemia	Yes	None/Unknown	126	Alive	30-34 years	9875	9875/3: Chronic myelogenous leukemia, BCR-ABL1 positive	9875/3: Chronic myelogenous leukemia, BCR-ABL1 positive	34	June	2004	December	2014	Index Record	End of Study	1			10.38
Louisiana - 2000+	79191061	1	Chronic Myeloid Leukemia	Yes	None/Unknown	126	Alive	80-84 years	9863	9863/3: Chronic myeloid leukemia, NOS	9863/3: Chronic myeloid leukemia, NOS	82	June	2004	December	2014	Index Record		1
New Jersey - 2000+	90367920	1	Chronic Myeloid Leukemia	Yes	None/Unknown	126	Dead	75-79 years	9863	9863/3: Chronic myeloid leukemia, NOS	9863/3: Chronic myeloid leukemia, NOS	76	November	2003	June	2014	Index Record		1
New Jersey - 2000+	91401305	1	Chronic Myeloid Leukemia	Yes	None/Unknown	126	Alive	60-64 years	9875	9875/3: Chronic myelogenous leukemia, BCR-ABL1 positive	9875/3: Chronic myelogenous leukemia, BCR-ABL1 positive	61	June	2004	December	2014	Index Record		1
Greater Georgia - 2000+	97037174	1	Chronic Myeloid Leukemia	Yes	None/Unknown	126	Alive	50-54 years	9863	9863/3: Chronic myeloid leukemia, NOS	9863/3: Chronic myeloid leukemia, NOS	52	June	2004	December	2014	Index Record	End of Study	1			10.38
Greater Georgia - 2000+	97180227	1	Chronic Myeloid Leukemia	Yes	None/Unknown	126	Alive	60-64 years	9863	9863/3: Chronic myeloid leukemia, NOS	9863/3: Chronic myeloid leukemia, NOS	61	June	2004	December	2014	Index Record	End of Study	1			10.38
San Francisco-Oakland SMSA - 2000+	4489663	1	Chronic Myeloid Leukemia	Yes	None/Unknown	125	Alive	60-64 years	9863	9863/3: Chronic myeloid leukemia, NOS	9863/3: Chronic myeloid leukemia, NOS	61	July	2004	December	2014	Index Record	End of Study	1			10.29
San Francisco-Oakland SMSA - 2000+	4530437	1	Chronic Myeloid Leukemia	Yes	None/Unknown	125	Alive	35-39 years	9863	9863/3: Chronic myeloid leukemia, NOS	9863/3: Chronic myeloid leukemia, NOS	35	July	2004	December	2014	Index Record	End of Study	1			10.29
Detroit (Metropolitan) - 2000+	18730843	1	Chronic Myeloid Leukemia	Yes	None/Unknown	125	Alive	60-64 years	9863	9863/3: Chronic myeloid leukemia, NOS	9863/3: Chronic myeloid leukemia, NOS	60	July	2004	December	2014	Index Record		1
Detroit (Metropolitan) - 2000+	18748283	1	Chronic Myeloid Leukemia	Yes	None/Unknown	125	Alive	20-24 years	9863	9863/3: Chronic myeloid leukemia, NOS	9863/3: Chronic myeloid leukemia, NOS	23	July	2004	December	2014	Index Record	End of Study	1			10.29
Detroit (Metropolitan) - 2000+	18755902	1	Chronic Myeloid Leukemia	Yes	None/Unknown	125	Alive	55-59 years	9875	9875/3: Chronic myelogenous leukemia, BCR-ABL1 positive	9875/3: Chronic myelogenous leukemia, BCR-ABL1 positive	57	July	2004	December	2014	Index Record	End of Study	1			10.29
Detroit (Metropolitan) - 2000+	18766032	1	Chronic Myeloid Leukemia	Yes	None/Unknown	125	Alive	50-54 years	9863	9863/3: Chronic myeloid leukemia, NOS	9863/3: Chronic myeloid leukemia, NOS	53	July	2004	December	2014	Index Record		1
Detroit (Metropolitan) - 2000+	18827538	1	Chronic Myeloid Leukemia	Yes	None/Unknown	125	Alive	55-59 years	9863	9863/3: Chronic myeloid leukemia, NOS	9863/3: Chronic myeloid leukemia, NOS	58	July	2004	December	2014	Index Record	End of Study	1			10.29
Iowa - 2000+	27150203	1	Chronic Myeloid Leukemia	Yes	None/Unknown	125	Alive	45-49 years	9863	9863/3: Chronic myeloid leukemia, NOS	9863/3: Chronic myeloid leukemia, NOS	49	July	2004	December	2014	Index Record	End of Study	1			10.29
New Mexico - 2000+	29564481	1	Chronic Myeloid Leukemia	Yes	None/Unknown	125	Alive	35-39 years	9863	9863/3: Chronic myeloid leukemia, NOS	9863/3: Chronic myeloid leukemia, NOS	37	July	2004	December	2014	Index Record	End of Study	1			10.29
Seattle (Puget Sound) - 2000+	34194281	1	Chronic Myeloid Leukemia	Yes	None/Unknown	125	Alive	40-44 years	9863	9863/3: Chronic myeloid leukemia, NOS	9863/3: Chronic myeloid leukemia, NOS	40	July	2004	December	2014	Index Record	End of Study	1			10.29
Atlanta (Metropolitan) - 2000+	40352487	1	Chronic Myeloid Leukemia	Yes	None/Unknown	125	Alive	50-54 years	9863	9863/3: Chronic myeloid leukemia, NOS	9863/3: Chronic myeloid leukemia, NOS	51	July	2004	December	2014	Index Record	End of Study	1			10.29
Atlanta (Metropolitan) - 2000+	40357636	1	Chronic Myeloid Leukemia	Yes	None/Unknown	125	Alive	25-29 years	9863	9863/3: Chronic myeloid leukemia, NOS	9863/3: Chronic myeloid leukemia, NOS	27	July	2004	December	2014	Index Record	End of Study	1			10.29
Atlanta (Metropolitan) - 2000+	40359722	1	Chronic Myeloid Leukemia	Yes	None/Unknown	125	Alive	50-54 years	9875	9875/3: Chronic myelogenous leukemia, BCR-ABL1 positive	9875/3: Chronic myelogenous leukemia, BCR-ABL1 positive	53	July	2004	December	2014	Index Record		1
Atlanta (Metropolitan) - 2000+	40364249	1	Chronic Myeloid Leukemia	Yes	None/Unknown	125	Alive	25-29 years	9875	9875/3: Chronic myelogenous leukemia, BCR-ABL1 positive	9875/3: Chronic myelogenous leukemia, BCR-ABL1 positive	25	July	2004	December	2014	Index Record	End of Study	1			10.29
Atlanta (Metropolitan) - 2000+	41362289	1	Chronic Myeloid Leukemia	Yes	None/Unknown	125	Alive	55-59 years	9863	9863/3: Chronic myeloid leukemia, NOS	9863/3: Chronic myeloid leukemia, NOS	58	July	2004	December	2014	Index Record	End of Study	1			10.29
San Jose-Monterey - 2000+	44063936	1	Chronic Myeloid Leukemia	Yes	None/Unknown	125	Alive	70-74 years	9863	9863/3: Chronic myeloid leukemia, NOS	9863/3: Chronic myeloid leukemia, NOS	71	February	2004	July	2014	Index Record	Lost to Follow-up	1			10.25
Los Angeles - 2000+	49796612	1	Chronic Myeloid Leukemia	Yes	None/Unknown	125	Dead	35-39 years	9863	9863/3: Chronic myeloid leukemia, NOS	9863/3: Chronic myeloid leukemia, NOS	37	February	2003	July	2013	Index Record	Death	1			10.25
Los Angeles - 2000+	49911417	1	Chronic Myeloid Leukemia	Yes	None/Unknown	125	Alive	35-39 years	9863	9863/3: Chronic myeloid leukemia, NOS	9863/3: Chronic myeloid leukemia, NOS	37	July	2004	December	2014	Index Record	End of Study	1			10.29
Los Angeles - 2000+	49917599	1	Chronic Myeloid Leukemia	Yes	None/Unknown	125	Alive	35-39 years	9863	9863/3: Chronic myeloid leukemia, NOS	9863/3: Chronic myeloid leukemia, NOS	37	July	2004	December	2014	Index Record	End of Study	1			10.29
Los Angeles - 2000+	50978932	1	Chronic Myeloid Leukemia	Yes	None/Unknown	125	Alive	25-29 years	9863	9863/3: Chronic myeloid leukemia, NOS	9863/3: Chronic myeloid leukemia, NOS	27	July	2004	December	2014	Index Record	End of Study	1			10.29
California excluding SF/SJM/LA - 2000+	63358555	1	Chronic Myeloid Leukemia	Yes	None/Unknown	125	Dead	75-79 years	9863	9863/3: Chronic myeloid leukemia, NOS	9863/3: Chronic myeloid leukemia, NOS	75	July	2002	January	2013	Index Record	Death	1			10.34
California excluding SF/SJM/LA - 2000+	64626416	1	Chronic Myeloid Leukemia	Yes	None/Unknown	125	Alive	50-54 years	9863	9863/3: Chronic myeloid leukemia, NOS	9863/3: Chronic myeloid leukemia, NOS	52	December	2003	May	2014	Index Record		1
California excluding SF/SJM/LA - 2000+	64739412	1	Chronic Myeloid Leukemia	Yes	None/Unknown	125	Alive	50-54 years	9875	9875/3: Chronic myelogenous leukemia, BCR-ABL1 positive	9875/3: Chronic myelogenous leukemia, BCR-ABL1 positive	50	July	2004	December	2014	Index Record	End of Study	1			10.29
California excluding SF/SJM/LA - 2000+	64753681	1	Chronic Myeloid Leukemia	Yes	None/Unknown	125	Alive	55-59 years	9875	9875/3: Chronic myelogenous leukemia, BCR-ABL1 positive	9875/3: Chronic myelogenous leukemia, BCR-ABL1 positive	55	July	2004	December	2014	Index Record	End of Study	1			10.29
California excluding SF/SJM/LA - 2000+	64785984	1	Chronic Myeloid Leukemia	Yes	None/Unknown	125	Alive	50-54 years	9875	9875/3: Chronic myelogenous leukemia, BCR-ABL1 positive	9875/3: Chronic myelogenous leukemia, BCR-ABL1 positive	50	July	2004	December	2014	Index Record		1
California excluding SF/SJM/LA - 2000+	65878397	1	Chronic Myeloid Leukemia	Yes	None/Unknown	125	Alive	70-74 years	9863	9863/3: Chronic myeloid leukemia, NOS	9863/3: Chronic myeloid leukemia, NOS	72	July	2004	December	2014	Index Record	End of Study	1			10.29
California excluding SF/SJM/LA - 2000+	65901206	1	Chronic Myeloid Leukemia	Yes	None/Unknown	125	Alive	40-44 years	9863	9863/3: Chronic myeloid leukemia, NOS	9863/3: Chronic myeloid leukemia, NOS	44	May	2004	November	2014	Index Record	Lost to Follow-up	1			10.34
California excluding SF/SJM/LA - 2000+	66028229	1	Chronic Myeloid Leukemia	Yes	None/Unknown	125	Alive	55-59 years	9863	9863/3: Chronic myeloid leukemia, NOS	9863/3: Chronic myeloid leukemia, NOS	57	July	2004	December	2014	Index Record	End of Study	1			10.29
California excluding SF/SJM/LA - 2000+	66106903	1	Chronic Myeloid Leukemia	Yes	None/Unknown	125	Alive	50-54 years	9863	9863/3: Chronic myeloid leukemia, NOS	9863/3: Chronic myeloid leukemia, NOS	53	July	2004	December	2014	Index Record	End of Study	1			10.29
Kentucky - 2000+	75161566	1	Chronic Myeloid Leukemia	Yes	None/Unknown	125	Alive	60-64 years	9875	9875/3: Chronic myelogenous leukemia, BCR-ABL1 positive	9875/3: Chronic myelogenous leukemia, BCR-ABL1 positive	60	July	2004	December	2014	Index Record	End of Study	1			10.29
Louisiana - 2000+	78182420	1	Chronic Myeloid Leukemia	Yes	None/Unknown	125	Alive	30-34 years	9863	9863/3: Chronic myeloid leukemia, NOS	9863/3: Chronic myeloid leukemia, NOS	33	July	2004	December	2014	Index Record	End of Study	1			10.29
Louisiana - 2000+	79041826	1	Chronic Myeloid Leukemia	Yes	None/Unknown	125	Alive	25-29 years	9863	9863/3: Chronic myeloid leukemia, NOS	9863/3: Chronic myeloid leukemia, NOS	29	July	2004	December	2014	Index Record	End of Study	1			10.29
New Jersey - 2000+	90345673	1	Chronic Myeloid Leukemia	Yes	None/Unknown	125	Alive	30-34 years	9863	9863/3: Chronic myeloid leukemia, NOS	9863/3: Chronic myeloid leukemia, NOS	31	November	2003	May	2014	Index Record	Lost to Follow-up	1			10.33
New Jersey - 2000+	90360082	1	Chronic Myeloid Leukemia	Yes	None/Unknown	125	Alive	35-39 years	9863	9863/3: Chronic myeloid leukemia, NOS	9863/3: Chronic myeloid leukemia, NOS	39	August	2003	January	2014	Index Record	Lost to Follow-up	1			10.25
New Jersey - 2000+	90366637	1	Chronic Myeloid Leukemia	Yes	None/Unknown	125	Alive	40-44 years	9863	9863/3: Chronic myeloid leukemia, NOS	9863/3: Chronic myeloid leukemia, NOS	43	May	2004	November	2014	Index Record	Lost to Follow-up	1			10.34
New Jersey - 2000+	90395074	1	Chronic Myeloid Leukemia	Yes	None/Unknown	125	Alive	35-39 years	9863	9863/3: Chronic myeloid leukemia, NOS	9863/3: Chronic myeloid leukemia, NOS	38	May	2004	November	2014	Index Record	Lost to Follow-up	1			10.34
New Jersey - 2000+	90405896	1	Chronic Myeloid Leukemia	Yes	None/Unknown	125	Alive	40-44 years	9863	9863/3: Chronic myeloid leukemia, NOS	9863/3: Chronic myeloid leukemia, NOS	40	July	2004	December	2014	Index Record	End of Study	1			10.29
New Jersey - 2000+	90409835	1	Chronic Myeloid Leukemia	Yes	None/Unknown	125	Alive	45-49 years	9863	9863/3: Chronic myeloid leukemia, NOS	9863/3: Chronic myeloid leukemia, NOS	49	July	2004	December	2014	Index Record		1
New Jersey - 2000+	91334424	1	Chronic Myeloid Leukemia	Yes	None/Unknown	125	Alive	35-39 years	9875	9875/3: Chronic myelogenous leukemia, BCR-ABL1 positive	9875/3: Chronic myelogenous leukemia, BCR-ABL1 positive	38	May	2004	November	2014	Index Record	Lost to Follow-up	1			10.34
Greater Georgia - 2000+	97030504	1	Chronic Myeloid Leukemia	Yes	None/Unknown	125	Alive	30-34 years	9863	9863/3: Chronic myeloid leukemia, NOS	9863/3: Chronic myeloid leukemia, NOS	34	July	2004	December	2014	Index Record	End of Study	1			10.29
Greater Georgia - 2000+	97089762	1	Chronic Myeloid Leukemia	Yes	None/Unknown	125	Alive	40-44 years	9863	9863/3: Chronic myeloid leukemia, NOS	9863/3: Chronic myeloid leukemia, NOS	44	July	2004	December	2014	Index Record	End of Study	1			10.29
Detroit (Metropolitan) - 2000+	18743283	1	Chronic Myeloid Leukemia	Yes	None/Unknown	124	Alive	65-69 years	9875	9875/3: Chronic myelogenous leukemia, BCR-ABL1 positive	9875/3: Chronic myelogenous leukemia, BCR-ABL1 positive	65	August	2004	December	2014	Index Record	End of Study	1			10.21
Detroit (Metropolitan) - 2000+	18759449	1	Chronic Myeloid Leukemia	Yes	None/Unknown	124	Alive	70-74 years	9863	9863/3: Chronic myeloid leukemia, NOS	9863/3: Chronic myeloid leukemia, NOS	73	August	2004	December	2014	Index Record	End of Study	1			10.21
Los Angeles - 2000+	49856533	1	Chronic Myeloid Leukemia	Yes	None/Unknown	124	Dead	35-39 years	9863	9863/3: Chronic myeloid leukemia, NOS	9863/3: Chronic myeloid leukemia, NOS	35	August	2003	January	2014	Index Record	Death	1			10.25
Los Angeles - 2000+	50917631	1	Chronic Myeloid Leukemia	Yes	None/Unknown	124	Alive	60-64 years	9863	9863/3: Chronic myeloid leukemia, NOS	9863/3: Chronic myeloid leukemia, NOS	60	August	2004	December	2014	Index Record	End of Study	1			10.21
California excluding SF/SJM/LA - 2000+	64557513	1	Chronic Myeloid Leukemia	Yes	None/Unknown	124	Dead	75-79 years	9875	9875/3: Chronic myelogenous leukemia, BCR-ABL1 positive	9875/3: Chronic myelogenous leukemia, BCR-ABL1 positive	77	October	2003	February	2014	Index Record	Death	1			10.17
California excluding SF/SJM/LA - 2000+	64689572	1	Chronic Myeloid Leukemia	Yes	None/Unknown	124	Alive	55-59 years	9863	9863/3: Chronic myeloid leukemia, NOS	9863/3: Chronic myeloid leukemia, NOS	59	August	2004	December	2014	Index Record	End of Study	1			10.21
California excluding SF/SJM/LA - 2000+	64766259	1	Chronic Myeloid Leukemia	Yes	None/Unknown	124	Alive	40-44 years	9863	9863/3: Chronic myeloid leukemia, NOS	9863/3: Chronic myeloid leukemia, NOS	44	August	2004	December	2014	Index Record	End of Study	1			10.21
California excluding SF/SJM/LA - 2000+	64779827	1	Chronic Myeloid Leukemia	Yes	None/Unknown	124	Alive	45-49 years	9863	9863/3: Chronic myeloid leukemia, NOS	9863/3: Chronic myeloid leukemia, NOS	46	August	2004	December	2014	Index Record	End of Study	1			10.21
California excluding SF/SJM/LA - 2000+	64780727	1	Chronic Myeloid Leukemia	Yes	None/Unknown	124	Alive	50-54 years	9863	9863/3: Chronic myeloid leukemia, NOS	9863/3: Chronic myeloid leukemia, NOS	50	August	2004	December	2014	Index Record	End of Study	1			10.21
California excluding SF/SJM/LA - 2000+	64786893	1	Chronic Myeloid Leukemia	Yes	None/Unknown	124	Alive	55-59 years	9863	9863/3: Chronic myeloid leukemia, NOS	9863/3: Chronic myeloid leukemia, NOS	58	August	2004	December	2014	Index Record	End of Study	1			10.21
California excluding SF/SJM/LA - 2000+	65873374	1	Chronic Myeloid Leukemia	Yes	None/Unknown	124	Alive	30-34 years	9863	9863/3: Chronic myeloid leukemia, NOS	9863/3: Chronic myeloid leukemia, NOS	33	August	2004	December	2014	Index Record	End of Study	1			10.21
California excluding SF/SJM/LA - 2000+	67375400	1	Chronic Myeloid Leukemia	Yes	None/Unknown	124	Alive	35-39 years	9863	9863/3: Chronic myeloid leukemia, NOS	9863/3: Chronic myeloid leukemia, NOS	37	August	2004	December	2014	Index Record	End of Study	1			10.21
Kentucky - 2000+	75177503	1	Chronic Myeloid Leukemia	Yes	None/Unknown	124	Alive	70-74 years	9863	9863/3: Chronic myeloid leukemia, NOS	9863/3: Chronic myeloid leukemia, NOS	73	August	2004	December	2014	Index Record	End of Study	1			10.21
Louisiana - 2000+	78131237	1	Chronic Myeloid Leukemia	Yes	None/Unknown	124	Dead	65-69 years	9875	9875/3: Chronic myelogenous leukemia, BCR-ABL1 positive	9875/3: Chronic myelogenous leukemia, BCR-ABL1 positive	66	October	2003	March	2014	Index Record	Death	1			10.25
Louisiana - 2000+	78143457	1	Chronic Myeloid Leukemia	Yes	None/Unknown	124	Alive	50-54 years	9863	9863/3: Chronic myeloid leukemia, NOS	9863/3: Chronic myeloid leukemia, NOS	50	August	2004	December	2014	Index Record	Lost to Follow-up	1			10.17
Louisiana - 2000+	79183455	1	Chronic Myeloid Leukemia	Yes	None/Unknown	124	Dead	65-69 years	9875	9875/3: Chronic myelogenous leukemia, BCR-ABL1 positive	9875/3: Chronic myelogenous leukemia, BCR-ABL1 positive	65	August	2002	January	2013	Index Record	Death	1			10.25
Louisiana - 2000+	80040474	1	Chronic Myeloid Leukemia	Yes	None/Unknown	124	Alive	55-59 years	9863	9863/3: Chronic myeloid leukemia, NOS	9863/3: Chronic myeloid leukemia, NOS	58	August	2004	December	2014	Index Record	End of Study	1			10.21
New Jersey - 2000+	91371339	1	Chronic Myeloid Leukemia	Yes	None/Unknown	124	Alive	45-49 years	9863	9863/3: Chronic myeloid leukemia, NOS	9863/3: Chronic myeloid leukemia, NOS	48	June	2004	November	2014	Index Record	Lost to Follow-up	1			10.25
New Jersey - 2000+	91377564	1	Chronic Myeloid Leukemia	Yes	None/Unknown	124	Alive	55-59 years	9863	9863/3: Chronic myeloid leukemia, NOS	9863/3: Chronic myeloid leukemia, NOS	55	June	2004	November	2014	Index Record	Lost to Follow-up	1			10.25
Greater Georgia - 2000+	96207399	1	Chronic Myeloid Leukemia	Yes	None/Unknown	124	Alive	35-39 years	9863	9863/3: Chronic myeloid leukemia, NOS	9863/3: Chronic myeloid leukemia, NOS	37	August	2004	December	2014	Index Record	End of Study	1			10.21
Greater Georgia - 2000+	97010194	1	Chronic Myeloid Leukemia	Yes	None/Unknown	124	Alive	30-34 years	9863	9863/3: Chronic myeloid leukemia, NOS	9863/3: Chronic myeloid leukemia, NOS	33	August	2004	December	2014	Index Record	End of Study	1			10.21
Connecticut - 2000+	11736323	1	Chronic Myeloid Leukemia	Yes	None/Unknown	123	Alive	55-59 years	9863	9863/3: Chronic myeloid leukemia, NOS	9863/3: Chronic myeloid leukemia, NOS	59	September	2004	December	2014	Index Record		1
Detroit (Metropolitan) - 2000+	18740747	1	Chronic Myeloid Leukemia	Yes	None/Unknown	123	Alive	60-64 years	9863	9863/3: Chronic myeloid leukemia, NOS	9863/3: Chronic myeloid leukemia, NOS	62	September	2004	December	2014	Index Record	End of Study	1			10.12
Hawaii - 2000+	22053618	1	Chronic Myeloid Leukemia	Yes	None/Unknown	123	Alive	35-39 years	9875	9875/3: Chronic myelogenous leukemia, BCR-ABL1 positive	9875/3: Chronic myelogenous leukemia, BCR-ABL1 positive	37	September	2004	December	2014	Index Record	End of Study	1			10.12
Hawaii - 2000+	22060031	1	Chronic Myeloid Leukemia	Yes	None/Unknown	123	Alive	45-49 years	9875	9875/3: Chronic myelogenous leukemia, BCR-ABL1 positive	9875/3: Chronic myelogenous leukemia, BCR-ABL1 positive	49	September	2004	December	2014	Index Record	End of Study	1			10.12
Iowa - 2000+	26123276	1	Chronic Myeloid Leukemia	Yes	None/Unknown	123	Alive	65-69 years	9875	9875/3: Chronic myelogenous leukemia, BCR-ABL1 positive	9875/3: Chronic myelogenous leukemia, BCR-ABL1 positive	67	September	2004	December	2014	Index Record	End of Study	1			10.12
Iowa - 2000+	26129716	1	Chronic Myeloid Leukemia	Yes	None/Unknown	123	Alive	70-74 years	9863	9863/3: Chronic myeloid leukemia, NOS	9863/3: Chronic myeloid leukemia, NOS	70	September	2004	December	2014	Index Record	End of Study	1			10.12
Seattle (Puget Sound) - 2000+	34196102	1	Chronic Myeloid Leukemia	Yes	None/Unknown	123	Alive	50-54 years	9863	9863/3: Chronic myeloid leukemia, NOS	9863/3: Chronic myeloid leukemia, NOS	54	September	2004	December	2014	Index Record	End of Study	1			10.12
Seattle (Puget Sound) - 2000+	34200498	1	Chronic Myeloid Leukemia	Yes	None/Unknown	123	Alive	80-84 years	9875	9875/3: Chronic myelogenous leukemia, BCR-ABL1 positive	9875/3: Chronic myelogenous leukemia, BCR-ABL1 positive	82	September	2004	December	2014	Index Record	End of Study	1			10.12
Seattle (Puget Sound) - 2000+	34207144	1	Chronic Myeloid Leukemia	Yes	None/Unknown	123	Alive	45-49 years	9863	9863/3: Chronic myeloid leukemia, NOS	9863/3: Chronic myeloid leukemia, NOS	46	September	2004	December	2014	Index Record	End of Study	1			10.12
Seattle (Puget Sound) - 2000+	35066594	1	Chronic Myeloid Leukemia	Yes	None/Unknown	123	Alive	75-79 years	9863	9863/3: Chronic myeloid leukemia, NOS	9863/3: Chronic myeloid leukemia, NOS	79	September	2004	December	2014	Index Record	End of Study	1			10.12
Utah - 2000+	37237639	1	Chronic Myeloid Leukemia	Yes	None/Unknown	123	Alive	70-74 years	9945	9945/3: Chronic myelomonocytic leukemia	9945/3: Chronic myelomonocytic leukemia	71	September	2004	December	2014	Index Record	End of Study	1			10.12
Los Angeles - 2000+	49928633	1	Chronic Myeloid Leukemia	Yes	None/Unknown	123	Alive	65-69 years	9863	9863/3: Chronic myeloid leukemia, NOS	9863/3: Chronic myeloid leukemia, NOS	65	September	2004	December	2014	Index Record	End of Study	1			10.12
Los Angeles - 2000+	49928873	1	Chronic Myeloid Leukemia	Yes	None/Unknown	123	Alive	45-49 years	9863	9863/3: Chronic myeloid leukemia, NOS	9863/3: Chronic myeloid leukemia, NOS	47	September	2004	December	2014	Index Record		1
Los Angeles - 2000+	49942536	1	Chronic Myeloid Leukemia	Yes	None/Unknown	123	Alive	35-39 years	9875	9875/3: Chronic myelogenous leukemia, BCR-ABL1 positive	9875/3: Chronic myelogenous leukemia, BCR-ABL1 positive	36	September	2004	December	2014	Index Record	End of Study	1			10.12
California excluding SF/SJM/LA - 2000+	64680430	1	Chronic Myeloid Leukemia	Yes	None/Unknown	123	Alive	35-39 years	9875	9875/3: Chronic myelogenous leukemia, BCR-ABL1 positive	9875/3: Chronic myelogenous leukemia, BCR-ABL1 positive	38	September	2004	December	2014	Index Record	End of Study	1			10.12
California excluding SF/SJM/LA - 2000+	64744636	1	Chronic Myeloid Leukemia	Yes	None/Unknown	123	Alive	75-79 years	9863	9863/3: Chronic myeloid leukemia, NOS	9863/3: Chronic myeloid leukemia, NOS	77	September	2004	December	2014	Index Record	End of Study	1			10.12
California excluding SF/SJM/LA - 2000+	64779724	1	Chronic Myeloid Leukemia	Yes	None/Unknown	123	Alive	30-34 years	9875	9875/3: Chronic myelogenous leukemia, BCR-ABL1 positive	9875/3: Chronic myelogenous leukemia, BCR-ABL1 positive	32	September	2004	December	2014	Index Record	End of Study	1			10.12
California excluding SF/SJM/LA - 2000+	65875685	1	Chronic Myeloid Leukemia	Yes	None/Unknown	123	Alive	45-49 years	9863	9863/3: Chronic myeloid leukemia, NOS	9863/3: Chronic myeloid leukemia, NOS	49	September	2004	December	2014	Index Record	End of Study	1			10.12
California excluding SF/SJM/LA - 2000+	65893839	1	Chronic Myeloid Leukemia	Yes	None/Unknown	123	Alive	35-39 years	9863	9863/3: Chronic myeloid leukemia, NOS	9863/3: Chronic myeloid leukemia, NOS	37	July	2004	November	2014	Index Record	Lost to Follow-up	1			10.17
California excluding SF/SJM/LA - 2000+	66012831	1	Chronic Myeloid Leukemia	Yes	None/Unknown	123	Alive	65-69 years	9863	9863/3: Chronic myeloid leukemia, NOS	9863/3: Chronic myeloid leukemia, NOS	67	September	2004	December	2014	Index Record	End of Study	1			10.12
Kentucky - 2000+	75171856	1	Chronic Myeloid Leukemia	Yes	None/Unknown	123	Alive	40-44 years	9863	9863/3: Chronic myeloid leukemia, NOS	9863/3: Chronic myeloid leukemia, NOS	44	September	2004	December	2014	Index Record	End of Study	1			10.12
Kentucky - 2000+	75177152	1	Chronic Myeloid Leukemia	Yes	None/Unknown	123	Alive	45-49 years	9863	9863/3: Chronic myeloid leukemia, NOS	9863/3: Chronic myeloid leukemia, NOS	46	September	2004	December	2014	Index Record	End of Study	1			10.12
Kentucky - 2000+	76174477	1	Chronic Myeloid Leukemia	Yes	None/Unknown	123	Alive	50-54 years	9863	9863/3: Chronic myeloid leukemia, NOS	9863/3: Chronic myeloid leukemia, NOS	51	September	2004	December	2014	Index Record	End of Study	1			10.12
Louisiana - 2000+	79114692	1	Chronic Myeloid Leukemia	Yes	None/Unknown	123	Alive	60-64 years	9863	9863/3: Chronic myeloid leukemia, NOS	9863/3: Chronic myeloid leukemia, NOS	62	September	2004	December	2014	Index Record	End of Study	1			10.12
Louisiana - 2000+	80035219	1	Chronic Myeloid Leukemia	Yes	None/Unknown	123	Alive	50-54 years	9863	9863/3: Chronic myeloid leukemia, NOS	9863/3: Chronic myeloid leukemia, NOS	53	September	2004	December	2014	Index Record	End of Study	1			10.12
Louisiana - 2000+	80087445	1	Chronic Myeloid Leukemia	Yes	None/Unknown	123	Alive	40-44 years	9863	9863/3: Chronic myeloid leukemia, NOS	9863/3: Chronic myeloid leukemia, NOS	40	September	2004	December	2014	Index Record	End of Study	1			10.12
Greater Georgia - 2000+	97007852	1	Chronic Myeloid Leukemia	Yes	None/Unknown	123	Alive	25-29 years	9875	9875/3: Chronic myelogenous leukemia, BCR-ABL1 positive	9875/3: Chronic myelogenous leukemia, BCR-ABL1 positive	26	September	2004	December	2014	Index Record	End of Study	1			10.12
Greater Georgia - 2000+	97014009	1	Chronic Myeloid Leukemia	Yes	None/Unknown	123	Alive	55-59 years	9863	9863/3: Chronic myeloid leukemia, NOS	9863/3: Chronic myeloid leukemia, NOS	56	September	2004	December	2014	Index Record	End of Study	1			10.12
Greater Georgia - 2000+	97052485	1	Chronic Myeloid Leukemia	Yes	None/Unknown	123	Alive	50-54 years	9863	9863/3: Chronic myeloid leukemia, NOS	9863/3: Chronic myeloid leukemia, NOS	50	September	2004	December	2014	Index Record	End of Study	1			10.12
San Francisco-Oakland SMSA - 2000+	4487215	1	Chronic Myeloid Leukemia	Yes	None/Unknown	122	Alive	35-39 years	9863	9863/3: Chronic myeloid leukemia, NOS	9863/3: Chronic myeloid leukemia, NOS	39	October	2004	December	2014	Index Record	End of Study	1			10.04
San Francisco-Oakland SMSA - 2000+	4487222	1	Chronic Myeloid Leukemia	Yes	None/Unknown	122	Alive	50-54 years	9863	9863/3: Chronic myeloid leukemia, NOS	9863/3: Chronic myeloid leukemia, NOS	53	October	2004	December	2014	Index Record	End of Study	1			10.04
San Francisco-Oakland SMSA - 2000+	4539855	1	Chronic Myeloid Leukemia	Yes	None/Unknown	122	Alive	30-34 years	9875	9875/3: Chronic myelogenous leukemia, BCR-ABL1 positive	9875/3: Chronic myelogenous leukemia, BCR-ABL1 positive	34	October	2004	December	2014	Index Record	End of Study	1			10.04
San Francisco-Oakland SMSA - 2000+	5277854	1	Chronic Myeloid Leukemia	Yes	None/Unknown	122	Alive	55-59 years	9863	9863/3: Chronic myeloid leukemia, NOS	9863/3: Chronic myeloid leukemia, NOS	57	October	2004	December	2014	Index Record		1
Iowa - 2000+	26150891	1	Chronic Myeloid Leukemia	Yes	None/Unknown	122	Alive	55-59 years	9863	9863/3: Chronic myeloid leukemia, NOS	9863/3: Chronic myeloid leukemia, NOS	57	October	2004	December	2014	Index Record	End of Study	1			10.04
Seattle (Puget Sound) - 2000+	34201893	1	Chronic Myeloid Leukemia	Yes	None/Unknown	122	Alive	45-49 years	9863	9863/3: Chronic myeloid leukemia, NOS	9863/3: Chronic myeloid leukemia, NOS	49	October	2004	December	2014	Index Record		1
Atlanta (Metropolitan) - 2000+	40392938	1	Chronic Myeloid Leukemia	Yes	None/Unknown	122	Alive	35-39 years	9863	9863/3: Chronic myeloid leukemia, NOS	9863/3: Chronic myeloid leukemia, NOS	36	October	2004	December	2014	Index Record	End of Study	1			10.04
Los Angeles - 2000+	49931552	1	Chronic Myeloid Leukemia	Yes	None/Unknown	122	Alive	40-44 years	9863	9863/3: Chronic myeloid leukemia, NOS	9863/3: Chronic myeloid leukemia, NOS	42	October	2004	December	2014	Index Record	End of Study	1			10.04
Los Angeles - 2000+	49934727	1	Chronic Myeloid Leukemia	Yes	None/Unknown	122	Alive	45-49 years	9863	9863/3: Chronic myeloid leukemia, NOS	9863/3: Chronic myeloid leukemia, NOS	46	October	2004	December	2014	Index Record	End of Study	1			10.04
Los Angeles - 2000+	49973648	1	Chronic Myeloid Leukemia	Yes	None/Unknown	122	Alive	55-59 years	9863	9863/3: Chronic myeloid leukemia, NOS	9863/3: Chronic myeloid leukemia, NOS	59	October	2004	December	2014	Index Record	End of Study	1			10.04
California excluding SF/SJM/LA - 2000+	64737922	1	Chronic Myeloid Leukemia	Yes	None/Unknown	122	Alive	45-49 years	9863	9863/3: Chronic myeloid leukemia, NOS	9863/3: Chronic myeloid leukemia, NOS	47	October	2004	December	2014	Index Record	End of Study	1			10.04
California excluding SF/SJM/LA - 2000+	64738179	1	Chronic Myeloid Leukemia	Yes	None/Unknown	122	Alive	25-29 years	9863	9863/3: Chronic myeloid leukemia, NOS	9863/3: Chronic myeloid leukemia, NOS	27	October	2004	December	2014	Index Record	End of Study	1			10.04
California excluding SF/SJM/LA - 2000+	64756869	1	Chronic Myeloid Leukemia	Yes	None/Unknown	122	Alive	65-69 years	9863	9863/3: Chronic myeloid leukemia, NOS	9863/3: Chronic myeloid leukemia, NOS	66	October	2004	December	2014	Index Record	End of Study	1			10.04
California excluding SF/SJM/LA - 2000+	64760918	1	Chronic Myeloid Leukemia	Yes	None/Unknown	122	Alive	75-79 years	9863	9863/3: Chronic myeloid leukemia, NOS	9863/3: Chronic myeloid leukemia, NOS	78	October	2004	December	2014	Index Record	End of Study	1			10.04
California excluding SF/SJM/LA - 2000+	64764074	1	Chronic Myeloid Leukemia	Yes	None/Unknown	122	Alive	40-44 years	9863	9863/3: Chronic myeloid leukemia, NOS	9863/3: Chronic myeloid leukemia, NOS	43	May	2003	August	2013	Index Record	Lost to Follow-up	1			10.09
California excluding SF/SJM/LA - 2000+	65863665	1	Chronic Myeloid Leukemia	Yes	None/Unknown	122	Alive	45-49 years	9863	9863/3: Chronic myeloid leukemia, NOS	9863/3: Chronic myeloid leukemia, NOS	48	August	2004	November	2014	Index Record	Lost to Follow-up	1			10.08
California excluding SF/SJM/LA - 2000+	65872401	1	Chronic Myeloid Leukemia	Yes	None/Unknown	122	Dead	80-84 years	9863	9863/3: Chronic myeloid leukemia, NOS	9863/3: Chronic myeloid leukemia, NOS	83	February	2004	May	2014	Index Record		1
California excluding SF/SJM/LA - 2000+	65885908	1	Chronic Myeloid Leukemia	Yes	None/Unknown	122	Alive	25-29 years	9875	9875/3: Chronic myelogenous leukemia, BCR-ABL1 positive	9875/3: Chronic myelogenous leukemia, BCR-ABL1 positive	26	May	2004	July	2014	Index Record	Lost to Follow-up	1			10
California excluding SF/SJM/LA - 2000+	65966457	1	Chronic Myeloid Leukemia	Yes	None/Unknown	122	Alive	65-69 years	9863	9863/3: Chronic myeloid leukemia, NOS	9863/3: Chronic myeloid leukemia, NOS	65	August	2004	November	2014	Index Record	Lost to Follow-up	1			10.08
California excluding SF/SJM/LA - 2000+	66019344	1	Chronic Myeloid Leukemia	Yes	None/Unknown	122	Alive	65-69 years	9875	9875/3: Chronic myelogenous leukemia, BCR-ABL1 positive	9875/3: Chronic myelogenous leukemia, BCR-ABL1 positive	67	October	2004	December	2014	Index Record		1
California excluding SF/SJM/LA - 2000+	67243883	1	Chronic Myeloid Leukemia	Yes	None/Unknown	122	Alive	45-49 years	9863	9863/3: Chronic myeloid leukemia, NOS	9863/3: Chronic myeloid leukemia, NOS	47	October	2004	December	2014	Index Record	End of Study	1			10.04
California excluding SF/SJM/LA - 2000+	67302721	1	Chronic Myeloid Leukemia	Yes	None/Unknown	122	Dead	75-79 years	9863	9863/3: Chronic myeloid leukemia, NOS	9863/3: Chronic myeloid leukemia, NOS	79	September	2002	November	2012	Index Record	Death	1			10
California excluding SF/SJM/LA - 2000+	71444694	1	Chronic Myeloid Leukemia	Yes	None/Unknown	122	Dead	80-84 years	9945	9945/3: Chronic myelomonocytic leukemia	9945/3: Chronic myelomonocytic leukemia	80	January	2002	April	2012	Index Record	Death	1			10.09
California excluding SF/SJM/LA - 2000+	72720758	1	Chronic Myeloid Leukemia	Yes	None/Unknown	122	Alive	40-44 years	9863	9863/3: Chronic myeloid leukemia, NOS	9863/3: Chronic myeloid leukemia, NOS	42	October	2004	December	2014	Index Record	End of Study	1			10.04
Kentucky - 2000+	75130796	1	Chronic Myeloid Leukemia	Yes	None/Unknown	122	Dead	65-69 years	9875	9875/3: Chronic myelogenous leukemia, BCR-ABL1 positive	9875/3: Chronic myelogenous leukemia, BCR-ABL1 positive	69	August	2003	October	2013	Index Record		1
Kentucky - 2000+	75158236	1	Chronic Myeloid Leukemia	Yes	None/Unknown	122	Alive	55-59 years	9875	9875/3: Chronic myelogenous leukemia, BCR-ABL1 positive	9875/3: Chronic myelogenous leukemia, BCR-ABL1 positive	57	October	2004	December	2014	Index Record	End of Study	1			10.04
Kentucky - 2000+	75209629	1	Chronic Myeloid Leukemia	Yes	None/Unknown	122	Alive	45-49 years	9863	9863/3: Chronic myeloid leukemia, NOS	9863/3: Chronic myeloid leukemia, NOS	47	October	2004	December	2014	Index Record	End of Study	1			10.04
Louisiana - 2000+	78155664	1	Chronic Myeloid Leukemia	Yes	None/Unknown	122	Alive	70-74 years	9863	9863/3: Chronic myeloid leukemia, NOS	9863/3: Chronic myeloid leukemia, NOS	70	October	2004	December	2014	Index Record	End of Study	1			10.04
New Jersey - 2000+	91377515	1	Chronic Myeloid Leukemia	Yes	None/Unknown	122	Alive	70-74 years	9863	9863/3: Chronic myeloid leukemia, NOS	9863/3: Chronic myeloid leukemia, NOS	74	March	2004	June	2014	Index Record		1
New Jersey - 2000+	91379918	1	Chronic Myeloid Leukemia	Yes	None/Unknown	122	Alive	30-34 years	9863	9863/3: Chronic myeloid leukemia, NOS	9863/3: Chronic myeloid leukemia, NOS	34	October	2004	December	2014	Index Record	End of Study	1			10.04
New Jersey - 2000+	91417163	1	Chronic Myeloid Leukemia	Yes	None/Unknown	122	Alive	70-74 years	9875	9875/3: Chronic myelogenous leukemia, BCR-ABL1 positive	9875/3: Chronic myelogenous leukemia, BCR-ABL1 positive	70	October	2004	December	2014	Index Record	End of Study	1			10.04
Greater Georgia - 2000+	97011586	1	Chronic Myeloid Leukemia	Yes	None/Unknown	122	Alive	35-39 years	9875	9875/3: Chronic myelogenous leukemia, BCR-ABL1 positive	9875/3: Chronic myelogenous leukemia, BCR-ABL1 positive	35	October	2004	December	2014	Index Record	End of Study	1			10.04
Greater Georgia - 2000+	97019581	1	Chronic Myeloid Leukemia	Yes	None/Unknown	122	Alive	55-59 years	9863	9863/3: Chronic myeloid leukemia, NOS	9863/3: Chronic myeloid leukemia, NOS	57	October	2004	December	2014	Index Record	End of Study	1			10.04
Greater Georgia - 2000+	97026787	1	Chronic Myeloid Leukemia	Yes	None/Unknown	122	Alive	25-29 years	9863	9863/3: Chronic myeloid leukemia, NOS	9863/3: Chronic myeloid leukemia, NOS	26	October	2004	December	2014	Index Record	End of Study	1			10.04
Greater Georgia - 2000+	97056745	1	Chronic Myeloid Leukemia	Yes	None/Unknown	122	Alive	75-79 years	9863	9863/3: Chronic myeloid leukemia, NOS	9863/3: Chronic myeloid leukemia, NOS	75	October	2004	December	2014	Index Record		1
Greater Georgia - 2000+	97058221	1	Chronic Myeloid Leukemia	Yes	None/Unknown	122	Alive	30-34 years	9863	9863/3: Chronic myeloid leukemia, NOS	9863/3: Chronic myeloid leukemia, NOS	33	October	2002	January	2013	Index Record	Lost to Follow-up	1			10.09
San Francisco-Oakland SMSA - 2000+	4481903	1	Chronic Myeloid Leukemia	Yes	None/Unknown	121	Alive	30-34 years	9945	9945/3: Chronic myelomonocytic leukemia	9945/3: Chronic myelomonocytic leukemia	32	November	2004	December	2014	Index Record	End of Study	1			9.96
Detroit (Metropolitan) - 2000+	18747073	1	Chronic Myeloid Leukemia	Yes	None/Unknown	121	Alive	45-49 years	9863	9863/3: Chronic myeloid leukemia, NOS	9863/3: Chronic myeloid leukemia, NOS	48	November	2004	December	2014	Index Record	End of Study	1			9.96
Detroit (Metropolitan) - 2000+	18775708	1	Chronic Myeloid Leukemia	Yes	None/Unknown	121	Alive	50-54 years	9863	9863/3: Chronic myeloid leukemia, NOS	9863/3: Chronic myeloid leukemia, NOS	52	November	2004	December	2014	Index Record	End of Study	1			9.96
Iowa - 2000+	26129935	1	Chronic Myeloid Leukemia	Yes	None/Unknown	121	Alive	30-34 years	9863	9863/3: Chronic myeloid leukemia, NOS	9863/3: Chronic myeloid leukemia, NOS	31	November	2004	December	2014	Index Record	End of Study	1			9.96
New Mexico - 2000+	29563175	1	Chronic Myeloid Leukemia	Yes	None/Unknown	121	Alive	25-29 years	9863	9863/3: Chronic myeloid leukemia, NOS	9863/3: Chronic myeloid leukemia, NOS	25	November	2004	December	2014	Index Record	End of Study	1			9.96
New Mexico - 2000+	29598556	1	Chronic Myeloid Leukemia	Yes	None/Unknown	121	Alive	40-44 years	9863	9863/3: Chronic myeloid leukemia, NOS	9863/3: Chronic myeloid leukemia, NOS	41	November	2004	December	2014	Index Record	End of Study	1			9.96
Seattle (Puget Sound) - 2000+	34150700	1	Chronic Myeloid Leukemia	Yes	None/Unknown	121	Dead	60-64 years	9945	9945/3: Chronic myelomonocytic leukemia	9945/3: Chronic myelomonocytic leukemia	61	June	2003	July	2013	Index Record	Death	1			9.92
San Jose-Monterey - 2000+	44038017	1	Chronic Myeloid Leukemia	Yes	None/Unknown	121	Alive	50-54 years	9863	9863/3: Chronic myeloid leukemia, NOS	9863/3: Chronic myeloid leukemia, NOS	52	November	2004	December	2014	Index Record	End of Study	1			9.96
Los Angeles - 2000+	49885177	1	Chronic Myeloid Leukemia	Yes	None/Unknown	121	Alive	45-49 years	9863	9863/3: Chronic myeloid leukemia, NOS	9863/3: Chronic myeloid leukemia, NOS	48	March	2004	May	2014	Index Record	Lost to Follow-up	1			10
Los Angeles - 2000+	49935717	1	Chronic Myeloid Leukemia	Yes	None/Unknown	121	Alive	70-74 years	9863	9863/3: Chronic myeloid leukemia, NOS	9863/3: Chronic myeloid leukemia, NOS	72	November	2004	December	2014	Index Record	End of Study	1			9.96
Los Angeles - 2000+	49943007	1	Chronic Myeloid Leukemia	Yes	None/Unknown	121	Alive	25-29 years	9875	9875/3: Chronic myelogenous leukemia, BCR-ABL1 positive	9875/3: Chronic myelogenous leukemia, BCR-ABL1 positive	26	November	2004	December	2014	Index Record	End of Study	1			9.96
Los Angeles - 2000+	49978022	1	Chronic Myeloid Leukemia	Yes	None/Unknown	121	Alive	65-69 years	9875	9875/3: Chronic myelogenous leukemia, BCR-ABL1 positive	9875/3: Chronic myelogenous leukemia, BCR-ABL1 positive	65	November	2004	December	2014	Index Record	End of Study	1			9.96
California excluding SF/SJM/LA - 2000+	64731119	1	Chronic Myeloid Leukemia	Yes	None/Unknown	121	Alive	30-34 years	9863	9863/3: Chronic myeloid leukemia, NOS	9863/3: Chronic myeloid leukemia, NOS	31	November	2004	December	2014	Index Record	End of Study	1			9.96
California excluding SF/SJM/LA - 2000+	64739511	1	Chronic Myeloid Leukemia	Yes	None/Unknown	121	Alive	70-74 years	9863	9863/3: Chronic myeloid leukemia, NOS	9863/3: Chronic myeloid leukemia, NOS	70	September	2004	November	2014	Index Record	Lost to Follow-up	1			10
California excluding SF/SJM/LA - 2000+	64743449	1	Chronic Myeloid Leukemia	Yes	None/Unknown	121	Dead	65-69 years	9875	9875/3: Chronic myelogenous leukemia, BCR-ABL1 positive	9875/3: Chronic myelogenous leukemia, BCR-ABL1 positive	69	October	2004	December	2014	Index Record		1
California excluding SF/SJM/LA - 2000+	64749288	1	Chronic Myeloid Leukemia	Yes	None/Unknown	121	Alive	50-54 years	9863	9863/3: Chronic myeloid leukemia, NOS	9863/3: Chronic myeloid leukemia, NOS	53	November	2004	December	2014	Index Record	End of Study	1			9.96
California excluding SF/SJM/LA - 2000+	64758270	1	Chronic Myeloid Leukemia	Yes	None/Unknown	121	Alive	50-54 years	9875	9875/3: Chronic myelogenous leukemia, BCR-ABL1 positive	9875/3: Chronic myelogenous leukemia, BCR-ABL1 positive	52	November	2004	December	2014	Index Record		1
California excluding SF/SJM/LA - 2000+	64760919	1	Chronic Myeloid Leukemia	Yes	None/Unknown	121	Alive	55-59 years	9875	9875/3: Chronic myelogenous leukemia, BCR-ABL1 positive	9875/3: Chronic myelogenous leukemia, BCR-ABL1 positive	56	November	2004	December	2014	Index Record	End of Study	1			9.96
California excluding SF/SJM/LA - 2000+	65955804	1	Chronic Myeloid Leukemia	Yes	None/Unknown	121	Alive	30-34 years	9863	9863/3: Chronic myeloid leukemia, NOS	9863/3: Chronic myeloid leukemia, NOS	31	November	2004	December	2014	Index Record	End of Study	1			9.96
California excluding SF/SJM/LA - 2000+	68690288	1	Chronic Myeloid Leukemia	Yes	None/Unknown	121	Alive	45-49 years	9875	9875/3: Chronic myelogenous leukemia, BCR-ABL1 positive	9875/3: Chronic myelogenous leukemia, BCR-ABL1 positive	47	September	2004	November	2014	Index Record	Lost to Follow-up	1			10
California excluding SF/SJM/LA - 2000+	68776955	1	Chronic Myeloid Leukemia	Yes	None/Unknown	121	Alive	60-64 years	9863	9863/3: Chronic myeloid leukemia, NOS	9863/3: Chronic myeloid leukemia, NOS	60	November	2004	December	2014	Index Record	End of Study	1			9.96
Louisiana - 2000+	79189848	1	Chronic Myeloid Leukemia	Yes	None/Unknown	121	Alive	50-54 years	9875	9875/3: Chronic myelogenous leukemia, BCR-ABL1 positive	9875/3: Chronic myelogenous leukemia, BCR-ABL1 positive	53	November	2004	December	2014	Index Record	End of Study	1			9.96
New Jersey - 2000+	90386923	1	Chronic Myeloid Leukemia	Yes	None/Unknown	121	Alive	50-54 years	9863	9863/3: Chronic myeloid leukemia, NOS	9863/3: Chronic myeloid leukemia, NOS	50	August	2004	October	2014	Index Record	Lost to Follow-up	1			10
Greater Georgia - 2000+	97018490	1	Chronic Myeloid Leukemia	Yes	None/Unknown	121	Alive	55-59 years	9875	9875/3: Chronic myelogenous leukemia, BCR-ABL1 positive	9875/3: Chronic myelogenous leukemia, BCR-ABL1 positive	59	November	2004	December	2014	Index Record	End of Study	1			9.96
San Francisco-Oakland SMSA - 2000+	6159451	1	Chronic Myeloid Leukemia	Yes	None/Unknown	120	Alive	40-44 years	9863	9863/3: Chronic myeloid leukemia, NOS	9863/3: Chronic myeloid leukemia, NOS	42	December	2004	December	2014	Index Record	End of Study	1			9.87
Detroit (Metropolitan) - 2000+	18744831	1	Chronic Myeloid Leukemia	Yes	None/Unknown	120	Alive	55-59 years	9863	9863/3: Chronic myeloid leukemia, NOS	9863/3: Chronic myeloid leukemia, NOS	57	December	2004	December	2014	Index Record	End of Study	1			9.87
Detroit (Metropolitan) - 2000+	18759406	1	Chronic Myeloid Leukemia	Yes	None/Unknown	120	Alive	80-84 years	9863	9863/3: Chronic myeloid leukemia, NOS	9863/3: Chronic myeloid leukemia, NOS	81	December	2004	December	2014	Index Record	End of Study	1			9.87
Detroit (Metropolitan) - 2000+	18776685	1	Chronic Myeloid Leukemia	Yes	None/Unknown	120	Dead	40-44 years	9863	9863/3: Chronic myeloid leukemia, NOS	9863/3: Chronic myeloid leukemia, NOS	43	May	2004	May	2014	Index Record	Death	1			9.83
Iowa - 2000+	26131435	1	Chronic Myeloid Leukemia	Yes	None/Unknown	120	Alive	25-29 years	9863	9863/3: Chronic myeloid leukemia, NOS	9863/3: Chronic myeloid leukemia, NOS	28	December	2004	December	2014	Index Record	End of Study	1			9.87
Iowa - 2000+	26135998	1	Chronic Myeloid Leukemia	Yes	None/Unknown	120	Alive	80-84 years	9863	9863/3: Chronic myeloid leukemia, NOS	9863/3: Chronic myeloid leukemia, NOS	80	December	2004	December	2014	Index Record	End of Study	1			9.87
Iowa - 2000+	26138149	1	Chronic Myeloid Leukemia	Yes	None/Unknown	120	Alive	50-54 years	9863	9863/3: Chronic myeloid leukemia, NOS	9863/3: Chronic myeloid leukemia, NOS	53	December	2004	December	2014	Index Record	End of Study	1			9.87
Seattle (Puget Sound) - 2000+	34207644	1	Chronic Myeloid Leukemia	Yes	None/Unknown	120	Alive	40-44 years	9863	9863/3: Chronic myeloid leukemia, NOS	9863/3: Chronic myeloid leukemia, NOS	42	December	2004	December	2014	Index Record		1
Seattle (Puget Sound) - 2000+	34209114	1	Chronic Myeloid Leukemia	Yes	None/Unknown	120	Alive	35-39 years	9863	9863/3: Chronic myeloid leukemia, NOS	9863/3: Chronic myeloid leukemia, NOS	35	December	2004	December	2014	Index Record	End of Study	1			9.87
Seattle (Puget Sound) - 2000+	34210035	1	Chronic Myeloid Leukemia	Yes	None/Unknown	120	Alive	50-54 years	9863	9863/3: Chronic myeloid leukemia, NOS	9863/3: Chronic myeloid leukemia, NOS	51	December	2004	December	2014	Index Record	End of Study	1			9.87
Utah - 2000+	37239930	1	Chronic Myeloid Leukemia	Yes	None/Unknown	120	Alive	20-24 years	9863	9863/3: Chronic myeloid leukemia, NOS	9863/3: Chronic myeloid leukemia, NOS	24	December	2004	December	2014	Index Record	End of Study	1			9.87
Utah - 2000+	38080394	1	Chronic Myeloid Leukemia	Yes	None/Unknown	120	Alive	45-49 years	9863	9863/3: Chronic myeloid leukemia, NOS	9863/3: Chronic myeloid leukemia, NOS	49	December	2004	December	2014	Index Record		1
Atlanta (Metropolitan) - 2000+	40365859	1	Chronic Myeloid Leukemia	Yes	None/Unknown	120	Alive	45-49 years	9863	9863/3: Chronic myeloid leukemia, NOS	9863/3: Chronic myeloid leukemia, NOS	48	December	2004	December	2014	Index Record	End of Study	1			9.87
San Jose-Monterey - 2000+	44037182	1	Chronic Myeloid Leukemia	Yes	None/Unknown	120	Alive	70-74 years	9875	9875/3: Chronic myelogenous leukemia, BCR-ABL1 positive	9875/3: Chronic myelogenous leukemia, BCR-ABL1 positive	74	December	2004	December	2014	Index Record	End of Study	1			9.87
San Jose-Monterey - 2000+	44039898	1	Chronic Myeloid Leukemia	Yes	None/Unknown	120	Alive	40-44 years	9875	9875/3: Chronic myelogenous leukemia, BCR-ABL1 positive	9875/3: Chronic myelogenous leukemia, BCR-ABL1 positive	43	October	2004	November	2014	Index Record	Lost to Follow-up	1			9.92
Los Angeles - 2000+	50877214	1	Chronic Myeloid Leukemia	Yes	None/Unknown	120	Dead	30-34 years	9863	9863/3: Chronic myeloid leukemia, NOS	9863/3: Chronic myeloid leukemia, NOS	31	June	2002	June	2012	Index Record	Death	1			9.83
California excluding SF/SJM/LA - 2000+	64749526	1	Chronic Myeloid Leukemia	Yes	None/Unknown	120	Alive	35-39 years	9863	9863/3: Chronic myeloid leukemia, NOS	9863/3: Chronic myeloid leukemia, NOS	37	December	2004	December	2014	Index Record		1
California excluding SF/SJM/LA - 2000+	65871622	1	Chronic Myeloid Leukemia	Yes	None/Unknown	120	Alive	40-44 years	9863	9863/3: Chronic myeloid leukemia, NOS	9863/3: Chronic myeloid leukemia, NOS	44	May	2004	June	2014	Index Record	Lost to Follow-up	1			9.92
California excluding SF/SJM/LA - 2000+	65872143	1	Chronic Myeloid Leukemia	Yes	None/Unknown	120	Alive	45-49 years	9863	9863/3: Chronic myeloid leukemia, NOS	9863/3: Chronic myeloid leukemia, NOS	45	December	2004	December	2014	Index Record	End of Study	1			9.87
California excluding SF/SJM/LA - 2000+	65886905	1	Chronic Myeloid Leukemia	Yes	None/Unknown	120	Alive	40-44 years	9875	9875/3: Chronic myelogenous leukemia, BCR-ABL1 positive	9875/3: Chronic myelogenous leukemia, BCR-ABL1 positive	44	December	2004	December	2014	Index Record	End of Study	1			9.87
California excluding SF/SJM/LA - 2000+	67451961	1	Chronic Myeloid Leukemia	Yes	None/Unknown	120	Alive	40-44 years	9863	9863/3: Chronic myeloid leukemia, NOS	9863/3: Chronic myeloid leukemia, NOS	41	December	2004	December	2014	Index Record	End of Study	1			9.87
Kentucky - 2000+	75171051	1	Chronic Myeloid Leukemia	Yes	None/Unknown	120	Alive	75-79 years	9863	9863/3: Chronic myeloid leukemia, NOS	9863/3: Chronic myeloid leukemia, NOS	76	December	2004	December	2014	Index Record	End of Study	1			9.87
Kentucky - 2000+	75215381	1	Chronic Myeloid Leukemia	Yes	None/Unknown	120	Alive	35-39 years	9863	9863/3: Chronic myeloid leukemia, NOS	9863/3: Chronic myeloid leukemia, NOS	38	December	2004	December	2014	Index Record	End of Study	1			9.87
Louisiana - 2000+	79155181	1	Chronic Myeloid Leukemia	Yes	None/Unknown	120	Alive	75-79 years	9875	9875/3: Chronic myelogenous leukemia, BCR-ABL1 positive	9875/3: Chronic myelogenous leukemia, BCR-ABL1 positive	76	December	2004	December	2014	Index Record	End of Study	1			9.87
New Jersey - 2000+	90332805	1	Chronic Myeloid Leukemia	Yes	None/Unknown	120	Alive	60-64 years	9863	9863/3: Chronic myeloid leukemia, NOS	9863/3: Chronic myeloid leukemia, NOS	62	November	2003	December	2013	Index Record	Lost to Follow-up	1			9.92
New Jersey - 2000+	90360229	1	Chronic Myeloid Leukemia	Yes	None/Unknown	120	Alive	50-54 years	9863	9863/3: Chronic myeloid leukemia, NOS	9863/3: Chronic myeloid leukemia, NOS	50	March	2004	March	2014	Index Record	Lost to Follow-up	1			9.83
New Jersey - 2000+	90387924	1	Chronic Myeloid Leukemia	Yes	None/Unknown	120	Alive	45-49 years	9875	9875/3: Chronic myelogenous leukemia, BCR-ABL1 positive	9875/3: Chronic myelogenous leukemia, BCR-ABL1 positive	47	July	2004	July	2014	Index Record	Lost to Follow-up	1			9.83
New Jersey - 2000+	90404516	1	Chronic Myeloid Leukemia	Yes	None/Unknown	120	Alive	35-39 years	9863	9863/3: Chronic myeloid leukemia, NOS	9863/3: Chronic myeloid leukemia, NOS	35	October	2004	November	2014	Index Record	Lost to Follow-up	1			9.92
New Jersey - 2000+	91333516	1	Chronic Myeloid Leukemia	Yes	None/Unknown	120	Alive	45-49 years	9863	9863/3: Chronic myeloid leukemia, NOS	9863/3: Chronic myeloid leukemia, NOS	45	August	2004	September	2014	Index Record	Lost to Follow-up	1			9.92
New Jersey - 2000+	91356013	1	Chronic Myeloid Leukemia	Yes	None/Unknown	120	Alive	60-64 years	9863	9863/3: Chronic myeloid leukemia, NOS	9863/3: Chronic myeloid leukemia, NOS	61	November	2004	November	2014	Index Record		1
New Jersey - 2000+	91362701	1	Chronic Myeloid Leukemia	Yes	None/Unknown	120	Alive	45-49 years	9875	9875/3: Chronic myelogenous leukemia, BCR-ABL1 positive	9875/3: Chronic myelogenous leukemia, BCR-ABL1 positive	45	December	2004	December	2014	Index Record	End of Study	1			9.87
New Jersey - 2000+	91385552	1	Chronic Myeloid Leukemia	Yes	None/Unknown	120	Alive	35-39 years	9863	9863/3: Chronic myeloid leukemia, NOS	9863/3: Chronic myeloid leukemia, NOS	36	December	2004	December	2014	Index Record	Lost to Follow-up	1			9.83
Greater Georgia - 2000+	97008295	1	Chronic Myeloid Leukemia	Yes	None/Unknown	120	Alive	45-49 years	9863	9863/3: Chronic myeloid leukemia, NOS	9863/3: Chronic myeloid leukemia, NOS	48	October	2004	November	2014	Index Record	Lost to Follow-up	1			9.92
Greater Georgia - 2000+	97011699	1	Chronic Myeloid Leukemia	Yes	None/Unknown	120	Alive	50-54 years	9863	9863/3: Chronic myeloid leukemia, NOS	9863/3: Chronic myeloid leukemia, NOS	50	December	2004	December	2014	Index Record	End of Study	1			9.87
Connecticut - 2000+	12950506	1	Chronic Myeloid Leukemia	Yes	None/Unknown	119	Alive	40-44 years	9863	9863/3: Chronic myeloid leukemia, NOS	9863/3: Chronic myeloid leukemia, NOS	43	January	2005	December	2014	Index Record	End of Study	1			9.8
Detroit (Metropolitan) - 2000+	18761393	1	Chronic Myeloid Leukemia	Yes	None/Unknown	119	Alive	30-34 years	9863	9863/3: Chronic myeloid leukemia, NOS	9863/3: Chronic myeloid leukemia, NOS	32	January	2005	December	2014	Index Record	End of Study	1			9.8
Detroit (Metropolitan) - 2000+	18796820	1	Chronic Myeloid Leukemia	Yes	None/Unknown	119	Alive	20-24 years	9875	9875/3: Chronic myelogenous leukemia, BCR-ABL1 positive	9875/3: Chronic myelogenous leukemia, BCR-ABL1 positive	24	January	2005	December	2014	Index Record	End of Study	1			9.8
Detroit (Metropolitan) - 2000+	18816586	1	Chronic Myeloid Leukemia	Yes	None/Unknown	119	Alive	30-34 years	9863	9863/3: Chronic myeloid leukemia, NOS	9863/3: Chronic myeloid leukemia, NOS	34	January	2005	December	2014	Index Record	End of Study	1			9.8
Hawaii - 2000+	22063569	1	Chronic Myeloid Leukemia	Yes	None/Unknown	119	Alive	30-34 years	9863	9863/3: Chronic myeloid leukemia, NOS	9863/3: Chronic myeloid leukemia, NOS	33	January	2005	December	2014	Index Record	End of Study	1			9.8
Hawaii - 2000+	22071797	1	Chronic Myeloid Leukemia	Yes	None/Unknown	119	Alive	35-39 years	9863	9863/3: Chronic myeloid leukemia, NOS	9863/3: Chronic myeloid leukemia, NOS	38	January	2005	December	2014	Index Record	End of Study	1			9.8
Seattle (Puget Sound) - 2000+	34212762	1	Chronic Myeloid Leukemia	Yes	None/Unknown	119	Alive	50-54 years	9863	9863/3: Chronic myeloid leukemia, NOS	9863/3: Chronic myeloid leukemia, NOS	51	January	2005	December	2014	Index Record	End of Study	1			9.8
Utah - 2000+	37218626	1	Chronic Myeloid Leukemia	Yes	None/Unknown	119	Dead	70-74 years	9863	9863/3: Chronic myeloid leukemia, NOS	9863/3: Chronic myeloid leukemia, NOS	71	April	2003	April	2013	Index Record		1
San Jose-Monterey - 2000+	44042722	1	Chronic Myeloid Leukemia	Yes	None/Unknown	119	Alive	40-44 years	9863	9863/3: Chronic myeloid leukemia, NOS	9863/3: Chronic myeloid leukemia, NOS	44	January	2005	December	2014	Index Record	End of Study	1			9.8
San Jose-Monterey - 2000+	44043039	1	Chronic Myeloid Leukemia	Yes	None/Unknown	119	Alive	55-59 years	9863	9863/3: Chronic myeloid leukemia, NOS	9863/3: Chronic myeloid leukemia, NOS	55	January	2005	December	2014	Index Record	End of Study	1			9.8
Los Angeles - 2000+	49871935	1	Chronic Myeloid Leukemia	Yes	None/Unknown	119	Dead	50-54 years	9875	9875/3: Chronic myelogenous leukemia, BCR-ABL1 positive	9875/3: Chronic myelogenous leukemia, BCR-ABL1 positive	52	December	2003	November	2013	Index Record	Death	1			9.75
Los Angeles - 2000+	49944320	1	Chronic Myeloid Leukemia	Yes	None/Unknown	119	Alive	45-49 years	9875	9875/3: Chronic myelogenous leukemia, BCR-ABL1 positive	9875/3: Chronic myelogenous leukemia, BCR-ABL1 positive	47	November	2004	November	2014	Index Record	Lost to Follow-up	1			9.83
Los Angeles - 2000+	49954084	1	Chronic Myeloid Leukemia	Yes	None/Unknown	119	Alive	45-49 years	9875	9875/3: Chronic myelogenous leukemia, BCR-ABL1 positive	9875/3: Chronic myelogenous leukemia, BCR-ABL1 positive	48	January	2005	December	2014	Index Record	End of Study	1			9.8
Los Angeles - 2000+	49957540	1	Chronic Myeloid Leukemia	Yes	None/Unknown	119	Alive	65-69 years	9863	9863/3: Chronic myeloid leukemia, NOS	9863/3: Chronic myeloid leukemia, NOS	66	January	2005	December	2014	Index Record	End of Study	1			9.8
Los Angeles - 2000+	49960554	1	Chronic Myeloid Leukemia	Yes	None/Unknown	119	Alive	40-44 years	9875	9875/3: Chronic myelogenous leukemia, BCR-ABL1 positive	9875/3: Chronic myelogenous leukemia, BCR-ABL1 positive	42	January	2005	December	2014	Index Record	End of Study	1			9.8
Los Angeles - 2000+	50893259	1	Chronic Myeloid Leukemia	Yes	None/Unknown	119	Alive	40-44 years	9875	9875/3: Chronic myelogenous leukemia, BCR-ABL1 positive	9875/3: Chronic myelogenous leukemia, BCR-ABL1 positive	44	January	2005	December	2014	Index Record	End of Study	1			9.8
California excluding SF/SJM/LA - 2000+	64752396	1	Chronic Myeloid Leukemia	Yes	None/Unknown	119	Alive	35-39 years	9863	9863/3: Chronic myeloid leukemia, NOS	9863/3: Chronic myeloid leukemia, NOS	38	January	2005	December	2014	Index Record	End of Study	1			9.8
California excluding SF/SJM/LA - 2000+	64762369	1	Chronic Myeloid Leukemia	Yes	None/Unknown	119	Alive	65-69 years	9863	9863/3: Chronic myeloid leukemia, NOS	9863/3: Chronic myeloid leukemia, NOS	67	January	2005	December	2014	Index Record		1
California excluding SF/SJM/LA - 2000+	64792786	1	Chronic Myeloid Leukemia	Yes	None/Unknown	119	Alive	35-39 years	9863	9863/3: Chronic myeloid leukemia, NOS	9863/3: Chronic myeloid leukemia, NOS	39	January	2005	December	2014	Index Record	End of Study	1			9.8
California excluding SF/SJM/LA - 2000+	65871961	1	Chronic Myeloid Leukemia	Yes	None/Unknown	119	Alive	55-59 years	9875	9875/3: Chronic myelogenous leukemia, BCR-ABL1 positive	9875/3: Chronic myelogenous leukemia, BCR-ABL1 positive	55	January	2005	December	2014	Index Record	End of Study	1			9.8
California excluding SF/SJM/LA - 2000+	65899498	1	Chronic Myeloid Leukemia	Yes	None/Unknown	119	Alive	65-69 years	9863	9863/3: Chronic myeloid leukemia, NOS	9863/3: Chronic myeloid leukemia, NOS	66	January	2005	December	2014	Index Record		1
California excluding SF/SJM/LA - 2000+	67342903	1	Chronic Myeloid Leukemia	Yes	None/Unknown	119	Alive	50-54 years	9863	9863/3: Chronic myeloid leukemia, NOS	9863/3: Chronic myeloid leukemia, NOS	53	January	2005	December	2014	Index Record	End of Study	1			9.8
California excluding SF/SJM/LA - 2000+	68602633	1	Chronic Myeloid Leukemia	Yes	None/Unknown	119	Alive	40-44 years	9863	9863/3: Chronic myeloid leukemia, NOS	9863/3: Chronic myeloid leukemia, NOS	43	January	2005	December	2014	Index Record	End of Study	1			9.8
California excluding SF/SJM/LA - 2000+	68841326	1	Chronic Myeloid Leukemia	Yes	None/Unknown	119	Alive	65-69 years	9863	9863/3: Chronic myeloid leukemia, NOS	9863/3: Chronic myeloid leukemia, NOS	66	January	2005	December	2014	Index Record	End of Study	1			9.8
Kentucky - 2000+	75179778	1	Chronic Myeloid Leukemia	Yes	None/Unknown	119	Alive	45-49 years	9863	9863/3: Chronic myeloid leukemia, NOS	9863/3: Chronic myeloid leukemia, NOS	46	January	2005	December	2014	Index Record	End of Study	1			9.8
Kentucky - 2000+	75190412	1	Chronic Myeloid Leukemia	Yes	None/Unknown	119	Alive	35-39 years	9863	9863/3: Chronic myeloid leukemia, NOS	9863/3: Chronic myeloid leukemia, NOS	37	January	2005	December	2014	Index Record		1
New Jersey - 2000+	90368676	1	Chronic Myeloid Leukemia	Yes	None/Unknown	119	Alive	25-29 years	9875	9875/3: Chronic myelogenous leukemia, BCR-ABL1 positive	9875/3: Chronic myelogenous leukemia, BCR-ABL1 positive	28	April	2003	April	2013	Index Record	Lost to Follow-up	1			9.83
New Jersey - 2000+	91464546	1	Chronic Myeloid Leukemia	Yes	None/Unknown	119	Alive	60-64 years	9863	9863/3: Chronic myeloid leukemia, NOS	9863/3: Chronic myeloid leukemia, NOS	64	January	2005	December	2014	Index Record		1
New Jersey - 2000+	91507805	1	Chronic Myeloid Leukemia	Yes	None/Unknown	119	Alive	70-74 years	9863	9863/3: Chronic myeloid leukemia, NOS	9863/3: Chronic myeloid leukemia, NOS	73	January	2005	December	2014	Index Record	End of Study	1			9.8
New Jersey - 2000+	91524709	1	Chronic Myeloid Leukemia	Yes	None/Unknown	119	Alive	35-39 years	9863	9863/3: Chronic myeloid leukemia, NOS	9863/3: Chronic myeloid leukemia, NOS	36	January	2005	December	2014	Index Record	End of Study	1			9.8
New Jersey - 2000+	91524738	1	Chronic Myeloid Leukemia	Yes	None/Unknown	119	Alive	20-24 years	9863	9863/3: Chronic myeloid leukemia, NOS	9863/3: Chronic myeloid leukemia, NOS	21	January	2005	December	2014	Index Record	End of Study	1			9.8
Greater Georgia - 2000+	96096599	1	Chronic Myeloid Leukemia	Yes	None/Unknown	119	Dead	65-69 years	9863	9863/3: Chronic myeloid leukemia, NOS	9863/3: Chronic myeloid leukemia, NOS	65	April	2002	March	2012	Index Record	Death	1			9.75
Greater Georgia - 2000+	97124341	1	Chronic Myeloid Leukemia	Yes	None/Unknown	119	Alive	60-64 years	9875	9875/3: Chronic myelogenous leukemia, BCR-ABL1 positive	9875/3: Chronic myelogenous leukemia, BCR-ABL1 positive	60	January	2005	December	2014	Index Record	End of Study	1			9.8
San Francisco-Oakland SMSA - 2000+	4553011	1	Chronic Myeloid Leukemia	Yes	None/Unknown	118	Alive	75-79 years	9863	9863/3: Chronic myeloid leukemia, NOS	9863/3: Chronic myeloid leukemia, NOS	79	February	2005	December	2014	Index Record	End of Study	1			9.71
Connecticut - 2000+	11758333	1	Chronic Myeloid Leukemia	Yes	None/Unknown	118	Alive	40-44 years	9863	9863/3: Chronic myeloid leukemia, NOS	9863/3: Chronic myeloid leukemia, NOS	42	February	2005	December	2014	Index Record	End of Study	1			9.71
Detroit (Metropolitan) - 2000+	18786786	1	Chronic Myeloid Leukemia	Yes	None/Unknown	118	Alive	30-34 years	9863	9863/3: Chronic myeloid leukemia, NOS	9863/3: Chronic myeloid leukemia, NOS	34	February	2005	December	2014	Index Record	End of Study	1			9.71
Detroit (Metropolitan) - 2000+	18789127	1	Chronic Myeloid Leukemia	Yes	None/Unknown	118	Alive	35-39 years	9875	9875/3: Chronic myelogenous leukemia, BCR-ABL1 positive	9875/3: Chronic myelogenous leukemia, BCR-ABL1 positive	36	February	2005	December	2014	Index Record	End of Study	1			9.71
Detroit (Metropolitan) - 2000+	18807302	1	Chronic Myeloid Leukemia	Yes	None/Unknown	118	Alive	75-79 years	9863	9863/3: Chronic myeloid leukemia, NOS	9863/3: Chronic myeloid leukemia, NOS	78	January	2005	December	2014	Index Record	End of Study	1			9.8
Iowa - 2000+	26168726	1	Chronic Myeloid Leukemia	Yes	None/Unknown	118	Alive	50-54 years	9863	9863/3: Chronic myeloid leukemia, NOS	9863/3: Chronic myeloid leukemia, NOS	54	February	2005	December	2014	Index Record	End of Study	1			9.71
New Mexico - 2000+	29569357	1	Chronic Myeloid Leukemia	Yes	None/Unknown	118	Alive	55-59 years	9875	9875/3: Chronic myelogenous leukemia, BCR-ABL1 positive	9875/3: Chronic myelogenous leukemia, BCR-ABL1 positive	56	February	2005	December	2014	Index Record	End of Study	1			9.71
Seattle (Puget Sound) - 2000+	34104327	1	Chronic Myeloid Leukemia	Yes	None/Unknown	118	Dead	70-74 years	9875	9875/3: Chronic myelogenous leukemia, BCR-ABL1 positive	9875/3: Chronic myelogenous leukemia, BCR-ABL1 positive	72	February	2002	January	2012	Index Record	Death	1			9.75
Seattle (Puget Sound) - 2000+	34221166	1	Chronic Myeloid Leukemia	Yes	None/Unknown	118	Alive	40-44 years	9875	9875/3: Chronic myelogenous leukemia, BCR-ABL1 positive	9875/3: Chronic myelogenous leukemia, BCR-ABL1 positive	44	February	2005	December	2014	Index Record	End of Study	1			9.71
Seattle (Puget Sound) - 2000+	35102044	1	Chronic Myeloid Leukemia	Yes	None/Unknown	118	Alive	40-44 years	9875	9875/3: Chronic myelogenous leukemia, BCR-ABL1 positive	9875/3: Chronic myelogenous leukemia, BCR-ABL1 positive	42	February	2005	December	2014	Index Record	End of Study	1			9.71
Utah - 2000+	38145789	1	Chronic Myeloid Leukemia	Yes	None/Unknown	118	Alive	45-49 years	9863	9863/3: Chronic myeloid leukemia, NOS	9863/3: Chronic myeloid leukemia, NOS	48	February	2005	December	2014	Index Record	End of Study	1			9.71
Atlanta (Metropolitan) - 2000+	40353228	1	Chronic Myeloid Leukemia	Yes	None/Unknown	118	Dead	65-69 years	9863	9863/3: Chronic myeloid leukemia, NOS	9863/3: Chronic myeloid leukemia, NOS	68	October	2003	August	2013	Index Record		1
Atlanta (Metropolitan) - 2000+	40366469	1	Chronic Myeloid Leukemia	Yes	None/Unknown	118	Alive	40-44 years	9863	9863/3: Chronic myeloid leukemia, NOS	9863/3: Chronic myeloid leukemia, NOS	40	February	2005	December	2014	Index Record	End of Study	1			9.71
San Jose-Monterey - 2000+	44042773	1	Chronic Myeloid Leukemia	Yes	None/Unknown	118	Alive	25-29 years	9863	9863/3: Chronic myeloid leukemia, NOS	9863/3: Chronic myeloid leukemia, NOS	28	February	2005	December	2014	Index Record	End of Study	1			9.71
San Jose-Monterey - 2000+	44071518	1	Chronic Myeloid Leukemia	Yes	None/Unknown	118	Alive	40-44 years	9875	9875/3: Chronic myelogenous leukemia, BCR-ABL1 positive	9875/3: Chronic myelogenous leukemia, BCR-ABL1 positive	42	February	2005	December	2014	Index Record	End of Study	1			9.71
Los Angeles - 2000+	49807984	1	Chronic Myeloid Leukemia	Yes	None/Unknown	118	Dead	80-84 years	9875	9875/3: Chronic myelogenous leukemia, BCR-ABL1 positive	9875/3: Chronic myelogenous leukemia, BCR-ABL1 positive	84	June	2003	May	2013	Index Record	Death	1			9.75
Los Angeles - 2000+	49839463	1	Chronic Myeloid Leukemia	Yes	None/Unknown	118	Alive	45-49 years	9863	9863/3: Chronic myeloid leukemia, NOS	9863/3: Chronic myeloid leukemia, NOS	45	December	2002	November	2012	Index Record	Lost to Follow-up	1			9.75
Los Angeles - 2000+	49959044	1	Chronic Myeloid Leukemia	Yes	None/Unknown	118	Alive	30-34 years	9863	9863/3: Chronic myeloid leukemia, NOS	9863/3: Chronic myeloid leukemia, NOS	34	February	2005	December	2014	Index Record	End of Study	1			9.71
Los Angeles - 2000+	50874377	1	Chronic Myeloid Leukemia	Yes	None/Unknown	118	Alive	40-44 years	9863	9863/3: Chronic myeloid leukemia, NOS	9863/3: Chronic myeloid leukemia, NOS	42	February	2005	December	2014	Index Record	End of Study	1			9.71
California excluding SF/SJM/LA - 2000+	64582849	1	Chronic Myeloid Leukemia	Yes	None/Unknown	118	Alive	60-64 years	9875	9875/3: Chronic myelogenous leukemia, BCR-ABL1 positive	9875/3: Chronic myelogenous leukemia, BCR-ABL1 positive	63	August	2003	July	2013	Index Record	Lost to Follow-up	1			9.75
California excluding SF/SJM/LA - 2000+	64793261	1	Chronic Myeloid Leukemia	Yes	None/Unknown	118	Alive	65-69 years	9863	9863/3: Chronic myeloid leukemia, NOS	9863/3: Chronic myeloid leukemia, NOS	69	February	2005	December	2014	Index Record	End of Study	1			9.71
California excluding SF/SJM/LA - 2000+	65941456	1	Chronic Myeloid Leukemia	Yes	None/Unknown	118	Alive	60-64 years	9863	9863/3: Chronic myeloid leukemia, NOS	9863/3: Chronic myeloid leukemia, NOS	62	February	2005	December	2014	Index Record	End of Study	1			9.71
California excluding SF/SJM/LA - 2000+	65978370	1	Chronic Myeloid Leukemia	Yes	None/Unknown	118	Alive	40-44 years	9875	9875/3: Chronic myelogenous leukemia, BCR-ABL1 positive	9875/3: Chronic myelogenous leukemia, BCR-ABL1 positive	41	February	2005	December	2014	Index Record	End of Study	1			9.71
Louisiana - 2000+	78160439	1	Chronic Myeloid Leukemia	Yes	None/Unknown	118	Alive	40-44 years	9863	9863/3: Chronic myeloid leukemia, NOS	9863/3: Chronic myeloid leukemia, NOS	41	February	2005	December	2014	Index Record	End of Study	1			9.71
Louisiana - 2000+	79056568	1	Chronic Myeloid Leukemia	Yes	None/Unknown	118	Alive	25-29 years	9863	9863/3: Chronic myeloid leukemia, NOS	9863/3: Chronic myeloid leukemia, NOS	29	February	2005	December	2014	Index Record	End of Study	1			9.71
Louisiana - 2000+	80040056	1	Chronic Myeloid Leukemia	Yes	None/Unknown	118	Alive	35-39 years	9863	9863/3: Chronic myeloid leukemia, NOS	9863/3: Chronic myeloid leukemia, NOS	37	January	2005	December	2014	Index Record	End of Study	1			9.8
Louisiana - 2000+	80041100	1	Chronic Myeloid Leukemia	Yes	None/Unknown	118	Alive	20-24 years	9863	9863/3: Chronic myeloid leukemia, NOS	9863/3: Chronic myeloid leukemia, NOS	24	February	2005	December	2014	Index Record	End of Study	1			9.71
New Jersey - 2000+	90404248	1	Chronic Myeloid Leukemia	Yes	None/Unknown	118	Alive	50-54 years	9875	9875/3: Chronic myelogenous leukemia, BCR-ABL1 positive	9875/3: Chronic myelogenous leukemia, BCR-ABL1 positive	50	December	2004	November	2014	Index Record	Lost to Follow-up	1			9.75
New Jersey - 2000+	91371980	1	Chronic Myeloid Leukemia	Yes	None/Unknown	118	Alive	60-64 years	9945	9945/3: Chronic myelomonocytic leukemia	9945/3: Chronic myelomonocytic leukemia	60	December	2004	November	2014	Index Record	Lost to Follow-up	1			9.75
New Jersey - 2000+	91376195	1	Chronic Myeloid Leukemia	Yes	None/Unknown	118	Alive	55-59 years	9863	9863/3: Chronic myeloid leukemia, NOS	9863/3: Chronic myeloid leukemia, NOS	56	December	2004	November	2014	Index Record		1
Greater Georgia - 2000+	97047441	1	Chronic Myeloid Leukemia	Yes	None/Unknown	118	Alive	55-59 years	9863	9863/3: Chronic myeloid leukemia, NOS	9863/3: Chronic myeloid leukemia, NOS	58	February	2005	December	2014	Index Record	End of Study	1			9.71
Greater Georgia - 2000+	99091218	1	Chronic Myeloid Leukemia	Yes	None/Unknown	118	Alive	30-34 years	9875	9875/3: Chronic myelogenous leukemia, BCR-ABL1 positive	9875/3: Chronic myelogenous leukemia, BCR-ABL1 positive	34	February	2005	December	2014	Index Record	End of Study	1			9.71
San Francisco-Oakland SMSA - 2000+	4438484	1	Chronic Myeloid Leukemia	Yes	None/Unknown	117	Dead	30-34 years	9863	9863/3: Chronic myeloid leukemia, NOS	9863/3: Chronic myeloid leukemia, NOS	33	August	2002	June	2012	Index Record	Death	1			9.67
Connecticut - 2000+	11745793	1	Chronic Myeloid Leukemia	Yes	None/Unknown	117	Alive	40-44 years	9863	9863/3: Chronic myeloid leukemia, NOS	9863/3: Chronic myeloid leukemia, NOS	44	March	2005	December	2014	Index Record	End of Study	1			9.63
Connecticut - 2000+	11748490	1	Chronic Myeloid Leukemia	Yes	None/Unknown	117	Alive	40-44 years	9863	9863/3: Chronic myeloid leukemia, NOS	9863/3: Chronic myeloid leukemia, NOS	44	March	2005	December	2014	Index Record	End of Study	1			9.63
Connecticut - 2000+	11768102	1	Chronic Myeloid Leukemia	Yes	None/Unknown	117	Alive	60-64 years	9863	9863/3: Chronic myeloid leukemia, NOS	9863/3: Chronic myeloid leukemia, NOS	64	March	2005	December	2014	Index Record	End of Study	1			9.63
Detroit (Metropolitan) - 2000+	18751318	1	Chronic Myeloid Leukemia	Yes	None/Unknown	117	Alive	40-44 years	9863	9863/3: Chronic myeloid leukemia, NOS	9863/3: Chronic myeloid leukemia, NOS	40	March	2005	December	2014	Index Record	End of Study	1			9.63
Hawaii - 2000+	22047225	1	Chronic Myeloid Leukemia	Yes	None/Unknown	117	Dead	60-64 years	9863	9863/3: Chronic myeloid leukemia, NOS	9863/3: Chronic myeloid leukemia, NOS	60	May	2003	March	2013	Index Record		1
Seattle (Puget Sound) - 2000+	34196406	1	Chronic Myeloid Leukemia	Yes	None/Unknown	117	Dead	70-74 years	9863	9863/3: Chronic myeloid leukemia, NOS	9863/3: Chronic myeloid leukemia, NOS	70	July	2004	April	2014	Index Record	Death	1			9.58
Seattle (Puget Sound) - 2000+	35087217	1	Chronic Myeloid Leukemia	Yes	None/Unknown	117	Alive	45-49 years	9876	9876/3: Atypical chronic myeloid leukemia, BCR-ABL1 negative	9876/3: Atypical chronic myeloid leukemia, BCR-ABL1 negative	49	March	2005	December	2014	Index Record	End of Study	1			9.63
Atlanta (Metropolitan) - 2000+	40375584	1	Chronic Myeloid Leukemia	Yes	None/Unknown	117	Alive	50-54 years	9863	9863/3: Chronic myeloid leukemia, NOS	9863/3: Chronic myeloid leukemia, NOS	53	March	2005	December	2014	Index Record	End of Study	1			9.63
San Jose-Monterey - 2000+	43209404	1	Chronic Myeloid Leukemia	Yes	None/Unknown	117	Dead	75-79 years	9863	9863/3: Chronic myeloid leukemia, NOS	9863/3: Chronic myeloid leukemia, NOS	76	January	2002	October	2011	Index Record	Death	1			9.59
Los Angeles - 2000+	49907322	1	Chronic Myeloid Leukemia	Yes	None/Unknown	117	Alive	40-44 years	9863	9863/3: Chronic myeloid leukemia, NOS	9863/3: Chronic myeloid leukemia, NOS	41	June	2004	April	2014	Index Record	Lost to Follow-up	1			9.66
Los Angeles - 2000+	49968166	1	Chronic Myeloid Leukemia	Yes	None/Unknown	117	Alive	65-69 years	9863	9863/3: Chronic myeloid leukemia, NOS	9863/3: Chronic myeloid leukemia, NOS	66	March	2005	December	2014	Index Record	End of Study	1			9.63
Los Angeles - 2000+	50911913	1	Chronic Myeloid Leukemia	Yes	None/Unknown	117	Alive	30-34 years	9875	9875/3: Chronic myelogenous leukemia, BCR-ABL1 positive	9875/3: Chronic myelogenous leukemia, BCR-ABL1 positive	33	January	2005	November	2014	Index Record	Lost to Follow-up	1			9.67
California excluding SF/SJM/LA - 2000+	64548030	1	Chronic Myeloid Leukemia	Yes	None/Unknown	117	Dead	45-49 years	9863	9863/3: Chronic myeloid leukemia, NOS	9863/3: Chronic myeloid leukemia, NOS	49	November	2002	September	2012	Index Record	Death	1			9.67
California excluding SF/SJM/LA - 2000+	64735526	1	Chronic Myeloid Leukemia	Yes	None/Unknown	117	Alive	35-39 years	9875	9875/3: Chronic myelogenous leukemia, BCR-ABL1 positive	9875/3: Chronic myelogenous leukemia, BCR-ABL1 positive	37	August	2004	June	2014	Index Record	Lost to Follow-up	1			9.66
California excluding SF/SJM/LA - 2000+	64786204	1	Chronic Myeloid Leukemia	Yes	None/Unknown	117	Alive	45-49 years	9875	9875/3: Chronic myelogenous leukemia, BCR-ABL1 positive	9875/3: Chronic myelogenous leukemia, BCR-ABL1 positive	47	March	2005	December	2014	Index Record	End of Study	1			9.63
California excluding SF/SJM/LA - 2000+	65869175	1	Chronic Myeloid Leukemia	Yes	None/Unknown	117	Alive	35-39 years	9863	9863/3: Chronic myeloid leukemia, NOS	9863/3: Chronic myeloid leukemia, NOS	36	August	2004	May	2014	Index Record	Lost to Follow-up	1			9.58
California excluding SF/SJM/LA - 2000+	65907301	1	Chronic Myeloid Leukemia	Yes	None/Unknown	117	Alive	50-54 years	9875	9875/3: Chronic myelogenous leukemia, BCR-ABL1 positive	9875/3: Chronic myelogenous leukemia, BCR-ABL1 positive	54	March	2005	December	2014	Index Record	End of Study	1			9.63
California excluding SF/SJM/LA - 2000+	65912230	1	Chronic Myeloid Leukemia	Yes	None/Unknown	117	Alive	45-49 years	9863	9863/3: Chronic myeloid leukemia, NOS	9863/3: Chronic myeloid leukemia, NOS	47	March	2005	December	2014	Index Record	End of Study	1			9.63
California excluding SF/SJM/LA - 2000+	65927744	1	Chronic Myeloid Leukemia	Yes	None/Unknown	117	Alive	40-44 years	9863	9863/3: Chronic myeloid leukemia, NOS	9863/3: Chronic myeloid leukemia, NOS	41	March	2005	December	2014	Index Record	End of Study	1			9.63
California excluding SF/SJM/LA - 2000+	65979345	1	Chronic Myeloid Leukemia	Yes	None/Unknown	117	Alive	70-74 years	9863	9863/3: Chronic myeloid leukemia, NOS	9863/3: Chronic myeloid leukemia, NOS	72	March	2005	December	2014	Index Record		1
California excluding SF/SJM/LA - 2000+	66025178	1	Chronic Myeloid Leukemia	Yes	None/Unknown	117	Dead	65-69 years	9863	9863/3: Chronic myeloid leukemia, NOS	9863/3: Chronic myeloid leukemia, NOS	68	October	2004	July	2014	Index Record	Death	1			9.58
California excluding SF/SJM/LA - 2000+	66075106	1	Chronic Myeloid Leukemia	Yes	None/Unknown	117	Alive	75-79 years	9863	9863/3: Chronic myeloid leukemia, NOS	9863/3: Chronic myeloid leukemia, NOS	79	January	2005	November	2014	Index Record	Lost to Follow-up	1			9.67
California excluding SF/SJM/LA - 2000+	67394695	1	Chronic Myeloid Leukemia	Yes	None/Unknown	117	Alive	75-79 years	9875	9875/3: Chronic myelogenous leukemia, BCR-ABL1 positive	9875/3: Chronic myelogenous leukemia, BCR-ABL1 positive	77	March	2005	December	2014	Index Record	End of Study	1			9.63
Kentucky - 2000+	75215311	1	Chronic Myeloid Leukemia	Yes	None/Unknown	117	Alive	35-39 years	9863	9863/3: Chronic myeloid leukemia, NOS	9863/3: Chronic myeloid leukemia, NOS	36	March	2005	December	2014	Index Record	End of Study	1			9.63
Kentucky - 2000+	76006170	1	Chronic Myeloid Leukemia	Yes	None/Unknown	117	Alive	55-59 years	9875	9875/3: Chronic myelogenous leukemia, BCR-ABL1 positive	9875/3: Chronic myelogenous leukemia, BCR-ABL1 positive	58	March	2005	December	2014	Index Record	End of Study	1			9.63
Kentucky - 2000+	76043387	1	Chronic Myeloid Leukemia	Yes	None/Unknown	117	Alive	40-44 years	9863	9863/3: Chronic myeloid leukemia, NOS	9863/3: Chronic myeloid leukemia, NOS	43	March	2005	December	2014	Index Record	End of Study	1			9.63
Louisiana - 2000+	79042735	1	Chronic Myeloid Leukemia	Yes	None/Unknown	117	Alive	25-29 years	9863	9863/3: Chronic myeloid leukemia, NOS	9863/3: Chronic myeloid leukemia, NOS	29	March	2005	December	2014	Index Record	End of Study	1			9.63
New Jersey - 2000+	91380977	1	Chronic Myeloid Leukemia	Yes	None/Unknown	117	Alive	55-59 years	9863	9863/3: Chronic myeloid leukemia, NOS	9863/3: Chronic myeloid leukemia, NOS	55	January	2005	November	2014	Index Record	Lost to Follow-up	1			9.67
New Jersey - 2000+	91433008	1	Chronic Myeloid Leukemia	Yes	None/Unknown	117	Alive	40-44 years	9863	9863/3: Chronic myeloid leukemia, NOS	9863/3: Chronic myeloid leukemia, NOS	42	January	2005	November	2014	Index Record	Lost to Follow-up	1			9.67
New Jersey - 2000+	91454211	1	Chronic Myeloid Leukemia	Yes	None/Unknown	117	Alive	70-74 years	9863	9863/3: Chronic myeloid leukemia, NOS	9863/3: Chronic myeloid leukemia, NOS	70	January	2005	October	2014	Index Record	Lost to Follow-up	1			9.59
New Jersey - 2000+	91524712	1	Chronic Myeloid Leukemia	Yes	None/Unknown	117	Alive	45-49 years	9863	9863/3: Chronic myeloid leukemia, NOS	9863/3: Chronic myeloid leukemia, NOS	46	January	2005	November	2014	Index Record	Lost to Follow-up	1			9.67
Greater Georgia - 2000+	97022198	1	Chronic Myeloid Leukemia	Yes	None/Unknown	117	Alive	35-39 years	9863	9863/3: Chronic myeloid leukemia, NOS	9863/3: Chronic myeloid leukemia, NOS	36	March	2005	December	2014	Index Record	End of Study	1			9.63
Greater Georgia - 2000+	97052169	1	Chronic Myeloid Leukemia	Yes	None/Unknown	117	Alive	45-49 years	9863	9863/3: Chronic myeloid leukemia, NOS	9863/3: Chronic myeloid leukemia, NOS	47	March	2005	December	2014	Index Record	End of Study	1			9.63
San Francisco-Oakland SMSA - 2000+	4392665	1	Chronic Myeloid Leukemia	Yes	None/Unknown	116	Dead	30-34 years	9863	9863/3: Chronic myeloid leukemia, NOS	9863/3: Chronic myeloid leukemia, NOS	31	August	2002	April	2012	Index Record	Death	1			9.5
San Francisco-Oakland SMSA - 2000+	4514222	1	Chronic Myeloid Leukemia	Yes	None/Unknown	116	Alive	50-54 years	9863	9863/3: Chronic myeloid leukemia, NOS	9863/3: Chronic myeloid leukemia, NOS	53	April	2005	December	2014	Index Record	End of Study	1			9.54
San Francisco-Oakland SMSA - 2000+	4522119	1	Chronic Myeloid Leukemia	Yes	None/Unknown	116	Alive	20-24 years	9875	9875/3: Chronic myelogenous leukemia, BCR-ABL1 positive	9875/3: Chronic myelogenous leukemia, BCR-ABL1 positive	22	April	2005	December	2014	Index Record	End of Study	1			9.54
Connecticut - 2000+	11757122	1	Chronic Myeloid Leukemia	Yes	None/Unknown	116	Alive	20-24 years	9863	9863/3: Chronic myeloid leukemia, NOS	9863/3: Chronic myeloid leukemia, NOS	22	April	2005	December	2014	Index Record	End of Study	1			9.54
Connecticut - 2000+	11757125	1	Chronic Myeloid Leukemia	Yes	None/Unknown	116	Alive	25-29 years	9863	9863/3: Chronic myeloid leukemia, NOS	9863/3: Chronic myeloid leukemia, NOS	29	April	2005	December	2014	Index Record	End of Study	1			9.54
Detroit (Metropolitan) - 2000+	18778369	1	Chronic Myeloid Leukemia	Yes	None/Unknown	116	Alive	60-64 years	9875	9875/3: Chronic myelogenous leukemia, BCR-ABL1 positive	9875/3: Chronic myelogenous leukemia, BCR-ABL1 positive	62	April	2005	December	2014	Index Record	End of Study	1			9.54
Iowa - 2000+	26102346	1	Chronic Myeloid Leukemia	Yes	None/Unknown	116	Dead	50-54 years	9875	9875/3: Chronic myelogenous leukemia, BCR-ABL1 positive	9875/3: Chronic myelogenous leukemia, BCR-ABL1 positive	52	September	2003	May	2013	Index Record		1
Iowa - 2000+	26165162	1	Chronic Myeloid Leukemia	Yes	None/Unknown	116	Alive	55-59 years	9863	9863/3: Chronic myeloid leukemia, NOS	9863/3: Chronic myeloid leukemia, NOS	57	April	2005	December	2014	Index Record	End of Study	1			9.54
Iowa - 2000+	26174559	1	Chronic Myeloid Leukemia	Yes	None/Unknown	116	Dead	60-64 years	9863	9863/3: Chronic myeloid leukemia, NOS	9863/3: Chronic myeloid leukemia, NOS	60	March	2005	December	2014	Index Record	Death	1			9.59
New Mexico - 2000+	29592727	1	Chronic Myeloid Leukemia	Yes	None/Unknown	116	Alive	35-39 years	9875	9875/3: Chronic myelogenous leukemia, BCR-ABL1 positive	9875/3: Chronic myelogenous leukemia, BCR-ABL1 positive	38	April	2005	December	2014	Index Record	End of Study	1			9.54
Seattle (Puget Sound) - 2000+	34223937	1	Chronic Myeloid Leukemia	Yes	None/Unknown	116	Alive	60-64 years	9863	9863/3: Chronic myeloid leukemia, NOS	9863/3: Chronic myeloid leukemia, NOS	61	April	2005	December	2014	Index Record	End of Study	1			9.54
Seattle (Puget Sound) - 2000+	34224476	1	Chronic Myeloid Leukemia	Yes	None/Unknown	116	Alive	35-39 years	9863	9863/3: Chronic myeloid leukemia, NOS	9863/3: Chronic myeloid leukemia, NOS	38	April	2005	December	2014	Index Record	End of Study	1			9.54
Seattle (Puget Sound) - 2000+	35017993	1	Chronic Myeloid Leukemia	Yes	None/Unknown	116	Alive	75-79 years	9863	9863/3: Chronic myeloid leukemia, NOS	9863/3: Chronic myeloid leukemia, NOS	77	April	2005	December	2014	Index Record	End of Study	1			9.54
San Jose-Monterey - 2000+	44048779	1	Chronic Myeloid Leukemia	Yes	None/Unknown	116	Alive	35-39 years	9863	9863/3: Chronic myeloid leukemia, NOS	9863/3: Chronic myeloid leukemia, NOS	38	March	2005	November	2014	Index Record	Lost to Follow-up	1			9.5
Los Angeles - 2000+	49969377	1	Chronic Myeloid Leukemia	Yes	None/Unknown	116	Alive	25-29 years	9863	9863/3: Chronic myeloid leukemia, NOS	9863/3: Chronic myeloid leukemia, NOS	29	April	2005	December	2014	Index Record	End of Study	1			9.54
Los Angeles - 2000+	50880055	1	Chronic Myeloid Leukemia	Yes	None/Unknown	116	Alive	45-49 years	9863	9863/3: Chronic myeloid leukemia, NOS	9863/3: Chronic myeloid leukemia, NOS	45	April	2005	December	2014	Index Record	End of Study	1			9.54
California excluding SF/SJM/LA - 2000+	65911257	1	Chronic Myeloid Leukemia	Yes	None/Unknown	116	Alive	60-64 years	9875	9875/3: Chronic myelogenous leukemia, BCR-ABL1 positive	9875/3: Chronic myelogenous leukemia, BCR-ABL1 positive	60	April	2005	December	2014	Index Record	End of Study	1			9.54
California excluding SF/SJM/LA - 2000+	66056651	1	Chronic Myeloid Leukemia	Yes	None/Unknown	116	Alive	40-44 years	9863	9863/3: Chronic myeloid leukemia, NOS	9863/3: Chronic myeloid leukemia, NOS	41	April	2005	December	2014	Index Record	End of Study	1			9.54
California excluding SF/SJM/LA - 2000+	67217406	1	Chronic Myeloid Leukemia	Yes	None/Unknown	116	Alive	20-24 years	9863	9863/3: Chronic myeloid leukemia, NOS	9863/3: Chronic myeloid leukemia, NOS	21	April	2005	December	2014	Index Record	End of Study	1			9.54
California excluding SF/SJM/LA - 2000+	68652912	1	Chronic Myeloid Leukemia	Yes	None/Unknown	116	Alive	75-79 years	9863	9863/3: Chronic myeloid leukemia, NOS	9863/3: Chronic myeloid leukemia, NOS	75	April	2005	December	2014	Index Record		1
Kentucky - 2000+	76004466	1	Chronic Myeloid Leukemia	Yes	None/Unknown	116	Alive	70-74 years	9863	9863/3: Chronic myeloid leukemia, NOS	9863/3: Chronic myeloid leukemia, NOS	70	April	2005	December	2014	Index Record	End of Study	1			9.54
New Jersey - 2000+	90408674	1	Chronic Myeloid Leukemia	Yes	None/Unknown	116	Alive	65-69 years	9863	9863/3: Chronic myeloid leukemia, NOS	9863/3: Chronic myeloid leukemia, NOS	65	September	2004	June	2014	Index Record	Lost to Follow-up	1			9.58
New Jersey - 2000+	91408599	1	Chronic Myeloid Leukemia	Yes	None/Unknown	116	Alive	65-69 years	9863	9863/3: Chronic myeloid leukemia, NOS	9863/3: Chronic myeloid leukemia, NOS	65	January	2005	September	2014	Index Record		1
New Jersey - 2000+	91461363	1	Chronic Myeloid Leukemia	Yes	None/Unknown	116	Alive	55-59 years	9863	9863/3: Chronic myeloid leukemia, NOS	9863/3: Chronic myeloid leukemia, NOS	59	April	2005	December	2014	Index Record		1
New Jersey - 2000+	91524714	1	Chronic Myeloid Leukemia	Yes	None/Unknown	116	Alive	40-44 years	9863	9863/3: Chronic myeloid leukemia, NOS	9863/3: Chronic myeloid leukemia, NOS	40	April	2005	December	2014	Index Record	End of Study	1			9.54
Greater Georgia - 2000+	97032154	1	Chronic Myeloid Leukemia	Yes	None/Unknown	116	Alive	20-24 years	9863	9863/3: Chronic myeloid leukemia, NOS	9863/3: Chronic myeloid leukemia, NOS	23	April	2005	December	2014	Index Record	End of Study	1			9.54
Greater Georgia - 2000+	97047492	1	Chronic Myeloid Leukemia	Yes	None/Unknown	116	Alive	60-64 years	9863	9863/3: Chronic myeloid leukemia, NOS	9863/3: Chronic myeloid leukemia, NOS	64	April	2005	December	2014	Index Record	End of Study	1			9.54
San Francisco-Oakland SMSA - 2000+	4520769	1	Chronic Myeloid Leukemia	Yes	None/Unknown	115	Alive	60-64 years	9863	9863/3: Chronic myeloid leukemia, NOS	9863/3: Chronic myeloid leukemia, NOS	62	May	2005	December	2014	Index Record	End of Study	1			9.46
San Francisco-Oakland SMSA - 2000+	6242373	1	Chronic Myeloid Leukemia	Yes	None/Unknown	115	Alive	60-64 years	9863	9863/3: Chronic myeloid leukemia, NOS	9863/3: Chronic myeloid leukemia, NOS	62	May	2005	December	2014	Index Record		1
Connecticut - 2000+	11710017	1	Chronic Myeloid Leukemia	Yes	None/Unknown	115	Dead	65-69 years	9863	9863/3: Chronic myeloid leukemia, NOS	9863/3: Chronic myeloid leukemia, NOS	67	April	2003	November	2012	Index Record	Death	1			9.42
Detroit (Metropolitan) - 2000+	18775689	1	Chronic Myeloid Leukemia	Yes	None/Unknown	115	Alive	45-49 years	9863	9863/3: Chronic myeloid leukemia, NOS	9863/3: Chronic myeloid leukemia, NOS	46	May	2005	December	2014	Index Record	End of Study	1			9.46
Detroit (Metropolitan) - 2000+	18812100	1	Chronic Myeloid Leukemia	Yes	None/Unknown	115	Alive	55-59 years	9863	9863/3: Chronic myeloid leukemia, NOS	9863/3: Chronic myeloid leukemia, NOS	59	May	2005	December	2014	Index Record	End of Study	1			9.46
New Mexico - 2000+	29598686	1	Chronic Myeloid Leukemia	Yes	None/Unknown	115	Dead	70-74 years	9863	9863/3: Chronic myeloid leukemia, NOS	9863/3: Chronic myeloid leukemia, NOS	74	April	2004	November	2013	Index Record	Death	1			9.42
Seattle (Puget Sound) - 2000+	34221656	1	Chronic Myeloid Leukemia	Yes	None/Unknown	115	Alive	50-54 years	9863	9863/3: Chronic myeloid leukemia, NOS	9863/3: Chronic myeloid leukemia, NOS	53	May	2005	December	2014	Index Record	End of Study	1			9.46
Seattle (Puget Sound) - 2000+	34222405	1	Chronic Myeloid Leukemia	Yes	None/Unknown	115	Alive	35-39 years	9945	9945/3: Chronic myelomonocytic leukemia	9945/3: Chronic myelomonocytic leukemia	38	May	2005	December	2014	Index Record	End of Study	1			9.46
Seattle (Puget Sound) - 2000+	34222824	1	Chronic Myeloid Leukemia	Yes	None/Unknown	115	Alive	65-69 years	9875	9875/3: Chronic myelogenous leukemia, BCR-ABL1 positive	9875/3: Chronic myelogenous leukemia, BCR-ABL1 positive	68	May	2005	December	2014	Index Record	End of Study	1			9.46
Seattle (Puget Sound) - 2000+	34223617	1	Chronic Myeloid Leukemia	Yes	None/Unknown	115	Alive	70-74 years	9863	9863/3: Chronic myeloid leukemia, NOS	9863/3: Chronic myeloid leukemia, NOS	70	May	2005	December	2014	Index Record	End of Study	1			9.46
Utah - 2000+	38084183	1	Chronic Myeloid Leukemia	Yes	None/Unknown	115	Alive	35-39 years	9863	9863/3: Chronic myeloid leukemia, NOS	9863/3: Chronic myeloid leukemia, NOS	38	May	2005	December	2014	Index Record	End of Study	1			9.46
San Jose-Monterey - 2000+	44043572	1	Chronic Myeloid Leukemia	Yes	None/Unknown	115	Alive	55-59 years	9875	9875/3: Chronic myelogenous leukemia, BCR-ABL1 positive	9875/3: Chronic myelogenous leukemia, BCR-ABL1 positive	57	May	2005	December	2014	Index Record	End of Study	1			9.46
Los Angeles - 2000+	49829342	1	Chronic Myeloid Leukemia	Yes	None/Unknown	115	Dead	70-74 years	9875	9875/3: Chronic myelogenous leukemia, BCR-ABL1 positive	9875/3: Chronic myelogenous leukemia, BCR-ABL1 positive	74	October	2002	May	2012	Index Record		1
Los Angeles - 2000+	49956978	1	Chronic Myeloid Leukemia	Yes	None/Unknown	115	Alive	25-29 years	9863	9863/3: Chronic myeloid leukemia, NOS	9863/3: Chronic myeloid leukemia, NOS	28	May	2005	December	2014	Index Record	End of Study	1			9.46
Los Angeles - 2000+	49985622	1	Chronic Myeloid Leukemia	Yes	None/Unknown	115	Alive	40-44 years	9875	9875/3: Chronic myelogenous leukemia, BCR-ABL1 positive	9875/3: Chronic myelogenous leukemia, BCR-ABL1 positive	41	May	2005	December	2014	Index Record	End of Study	1			9.46
California excluding SF/SJM/LA - 2000+	65862245	1	Chronic Myeloid Leukemia	Yes	None/Unknown	115	Alive	40-44 years	9875	9875/3: Chronic myelogenous leukemia, BCR-ABL1 positive	9875/3: Chronic myelogenous leukemia, BCR-ABL1 positive	43	May	2005	December	2014	Index Record	End of Study	1			9.46
California excluding SF/SJM/LA - 2000+	65936549	1	Chronic Myeloid Leukemia	Yes	None/Unknown	115	Alive	50-54 years	9863	9863/3: Chronic myeloid leukemia, NOS	9863/3: Chronic myeloid leukemia, NOS	54	May	2005	December	2014	Index Record		1
California excluding SF/SJM/LA - 2000+	65951712	1	Chronic Myeloid Leukemia	Yes	None/Unknown	115	Alive	35-39 years	9863	9863/3: Chronic myeloid leukemia, NOS	9863/3: Chronic myeloid leukemia, NOS	37	May	2005	December	2014	Index Record	End of Study	1			9.46
California excluding SF/SJM/LA - 2000+	66031686	1	Chronic Myeloid Leukemia	Yes	None/Unknown	115	Alive	45-49 years	9875	9875/3: Chronic myelogenous leukemia, BCR-ABL1 positive	9875/3: Chronic myelogenous leukemia, BCR-ABL1 positive	45	May	2005	December	2014	Index Record	End of Study	1			9.46
California excluding SF/SJM/LA - 2000+	66060741	1	Chronic Myeloid Leukemia	Yes	None/Unknown	115	Alive	25-29 years	9863	9863/3: Chronic myeloid leukemia, NOS	9863/3: Chronic myeloid leukemia, NOS	25	March	2005	October	2014	Index Record	Lost to Follow-up	1			9.42
Kentucky - 2000+	75194143	1	Chronic Myeloid Leukemia	Yes	None/Unknown	115	Alive	40-44 years	9863	9863/3: Chronic myeloid leukemia, NOS	9863/3: Chronic myeloid leukemia, NOS	43	May	2005	December	2014	Index Record	End of Study	1			9.46
Kentucky - 2000+	77020920	1	Chronic Myeloid Leukemia	Yes	None/Unknown	115	Alive	60-64 years	9875	9875/3: Chronic myelogenous leukemia, BCR-ABL1 positive	9875/3: Chronic myelogenous leukemia, BCR-ABL1 positive	63	May	2005	December	2014	Index Record	End of Study	1			9.46
Louisiana - 2000+	79044303	1	Chronic Myeloid Leukemia	Yes	None/Unknown	115	Alive	50-54 years	9863	9863/3: Chronic myeloid leukemia, NOS	9863/3: Chronic myeloid leukemia, NOS	50	May	2005	December	2014	Index Record	End of Study	1			9.46
Louisiana - 2000+	80089907	1	Chronic Myeloid Leukemia	Yes	None/Unknown	115	Alive	50-54 years	9863	9863/3: Chronic myeloid leukemia, NOS	9863/3: Chronic myeloid leukemia, NOS	52	May	2005	December	2014	Index Record	End of Study	1			9.46
Louisiana - 2000+	81105833	1	Chronic Myeloid Leukemia	Yes	None/Unknown	115	Alive	40-44 years	9863	9863/3: Chronic myeloid leukemia, NOS	9863/3: Chronic myeloid leukemia, NOS	41	May	2005	December	2014	Index Record	End of Study	1			9.46
New Jersey - 2000+	91423623	1	Chronic Myeloid Leukemia	Yes	None/Unknown	115	Alive	60-64 years	9863	9863/3: Chronic myeloid leukemia, NOS	9863/3: Chronic myeloid leukemia, NOS	64	March	2005	November	2014	Index Record	Lost to Follow-up	1			9.5
New Jersey - 2000+	91524564	1	Chronic Myeloid Leukemia	Yes	None/Unknown	115	Alive	50-54 years	9863	9863/3: Chronic myeloid leukemia, NOS	9863/3: Chronic myeloid leukemia, NOS	52	May	2005	December	2014	Index Record	End of Study	1			9.46
Greater Georgia - 2000+	97145331	1	Chronic Myeloid Leukemia	Yes	None/Unknown	115	Alive	40-44 years	9863	9863/3: Chronic myeloid leukemia, NOS	9863/3: Chronic myeloid leukemia, NOS	40	January	2005	September	2014	Index Record	Lost to Follow-up	1			9.5
San Francisco-Oakland SMSA - 2000+	4504493	1	Chronic Myeloid Leukemia	Yes	None/Unknown	114	Alive	80-84 years	9863	9863/3: Chronic myeloid leukemia, NOS	9863/3: Chronic myeloid leukemia, NOS	80	June	2005	December	2014	Index Record	End of Study	1			9.38
San Francisco-Oakland SMSA - 2000+	4510565	1	Chronic Myeloid Leukemia	Yes	None/Unknown	114	Alive	50-54 years	9863	9863/3: Chronic myeloid leukemia, NOS	9863/3: Chronic myeloid leukemia, NOS	53	June	2005	December	2014	Index Record	End of Study	1			9.38
San Francisco-Oakland SMSA - 2000+	5252227	1	Chronic Myeloid Leukemia	Yes	None/Unknown	114	Alive	50-54 years	9863	9863/3: Chronic myeloid leukemia, NOS	9863/3: Chronic myeloid leukemia, NOS	50	June	2005	December	2014	Index Record	End of Study	1			9.38
Connecticut - 2000+	11748383	1	Chronic Myeloid Leukemia	Yes	None/Unknown	114	Alive	30-34 years	9863	9863/3: Chronic myeloid leukemia, NOS	9863/3: Chronic myeloid leukemia, NOS	31	June	2005	December	2014	Index Record	End of Study	1			9.38
Connecticut - 2000+	13029625	1	Chronic Myeloid Leukemia	Yes	None/Unknown	114	Alive	45-49 years	9863	9863/3: Chronic myeloid leukemia, NOS	9863/3: Chronic myeloid leukemia, NOS	46	July	2005	December	2014	Index Record	End of Study	1			9.29
Detroit (Metropolitan) - 2000+	18751880	1	Chronic Myeloid Leukemia	Yes	None/Unknown	114	Alive	60-64 years	9863	9863/3: Chronic myeloid leukemia, NOS	9863/3: Chronic myeloid leukemia, NOS	61	June	2005	December	2014	Index Record		1
Detroit (Metropolitan) - 2000+	18772506	1	Chronic Myeloid Leukemia	Yes	None/Unknown	114	Alive	70-74 years	9863	9863/3: Chronic myeloid leukemia, NOS	9863/3: Chronic myeloid leukemia, NOS	71	June	2005	December	2014	Index Record	End of Study	1			9.38
Detroit (Metropolitan) - 2000+	18808682	1	Chronic Myeloid Leukemia	Yes	None/Unknown	114	Alive	70-74 years	9863	9863/3: Chronic myeloid leukemia, NOS	9863/3: Chronic myeloid leukemia, NOS	73	June	2005	December	2014	Index Record	End of Study	1			9.38
Detroit (Metropolitan) - 2000+	18811783	1	Chronic Myeloid Leukemia	Yes	None/Unknown	114	Alive	40-44 years	9863	9863/3: Chronic myeloid leukemia, NOS	9863/3: Chronic myeloid leukemia, NOS	42	June	2005	December	2014	Index Record	End of Study	1			9.38
Iowa - 2000+	26193272	1	Chronic Myeloid Leukemia	Yes	None/Unknown	114	Alive	55-59 years	9863	9863/3: Chronic myeloid leukemia, NOS	9863/3: Chronic myeloid leukemia, NOS	57	June	2005	December	2014	Index Record	End of Study	1			9.38
Iowa - 2000+	26229373	1	Chronic Myeloid Leukemia	Yes	None/Unknown	114	Dead	65-69 years	9863	9863/3: Chronic myeloid leukemia, NOS	9863/3: Chronic myeloid leukemia, NOS	65	June	2004	December	2013	Index Record	Death	1			9.33
New Mexico - 2000+	29578966	1	Chronic Myeloid Leukemia	Yes	None/Unknown	114	Alive	70-74 years	9875	9875/3: Chronic myelogenous leukemia, BCR-ABL1 positive	9875/3: Chronic myelogenous leukemia, BCR-ABL1 positive	70	July	2005	December	2014	Index Record	End of Study	1			9.29
Seattle (Puget Sound) - 2000+	35000349	1	Chronic Myeloid Leukemia	Yes	None/Unknown	114	Alive	45-49 years	9875	9875/3: Chronic myelogenous leukemia, BCR-ABL1 positive	9875/3: Chronic myelogenous leukemia, BCR-ABL1 positive	48	June	2005	December	2014	Index Record	End of Study	1			9.38
Seattle (Puget Sound) - 2000+	35005874	1	Chronic Myeloid Leukemia	Yes	None/Unknown	114	Alive	55-59 years	9863	9863/3: Chronic myeloid leukemia, NOS	9863/3: Chronic myeloid leukemia, NOS	59	June	2005	December	2014	Index Record	End of Study	1			9.38
Seattle (Puget Sound) - 2000+	35006277	1	Chronic Myeloid Leukemia	Yes	None/Unknown	114	Alive	50-54 years	9875	9875/3: Chronic myelogenous leukemia, BCR-ABL1 positive	9875/3: Chronic myelogenous leukemia, BCR-ABL1 positive	51	June	2005	December	2014	Index Record	End of Study	1			9.38
Seattle (Puget Sound) - 2000+	35010641	1	Chronic Myeloid Leukemia	Yes	None/Unknown	114	Alive	55-59 years	9863	9863/3: Chronic myeloid leukemia, NOS	9863/3: Chronic myeloid leukemia, NOS	56	June	2005	December	2014	Index Record	End of Study	1			9.38
Seattle (Puget Sound) - 2000+	35011359	1	Chronic Myeloid Leukemia	Yes	None/Unknown	114	Alive	50-54 years	9875	9875/3: Chronic myelogenous leukemia, BCR-ABL1 positive	9875/3: Chronic myelogenous leukemia, BCR-ABL1 positive	51	June	2005	December	2014	Index Record	End of Study	1			9.38
Utah - 2000+	37235135	1	Chronic Myeloid Leukemia	Yes	None/Unknown	114	Dead	70-74 years	9863	9863/3: Chronic myeloid leukemia, NOS	9863/3: Chronic myeloid leukemia, NOS	73	July	2004	January	2014	Index Record	Death	1			9.33
Atlanta (Metropolitan) - 2000+	40354718	1	Chronic Myeloid Leukemia	Yes	None/Unknown	114	Dead	55-59 years	9863	9863/3: Chronic myeloid leukemia, NOS	9863/3: Chronic myeloid leukemia, NOS	55	March	2004	September	2013	Index Record		1
Atlanta (Metropolitan) - 2000+	40371824	1	Chronic Myeloid Leukemia	Yes	None/Unknown	114	Alive	45-49 years	9875	9875/3: Chronic myelogenous leukemia, BCR-ABL1 positive	9875/3: Chronic myelogenous leukemia, BCR-ABL1 positive	49	June	2005	December	2014	Index Record	End of Study	1			9.38
Los Angeles - 2000+	49781437	1	Chronic Myeloid Leukemia	Yes	None/Unknown	114	Dead	30-34 years	9875	9875/3: Chronic myelogenous leukemia, BCR-ABL1 positive	9875/3: Chronic myelogenous leukemia, BCR-ABL1 positive	30	February	2002	September	2011	Index Record	Death	1			9.42
Los Angeles - 2000+	49962648	1	Chronic Myeloid Leukemia	Yes	None/Unknown	114	Alive	20-24 years	9875	9875/3: Chronic myelogenous leukemia, BCR-ABL1 positive	9875/3: Chronic myelogenous leukemia, BCR-ABL1 positive	23	June	2005	December	2014	Index Record	End of Study	1			9.38
Los Angeles - 2000+	49975179	1	Chronic Myeloid Leukemia	Yes	None/Unknown	114	Alive	35-39 years	9863	9863/3: Chronic myeloid leukemia, NOS	9863/3: Chronic myeloid leukemia, NOS	39	June	2005	December	2014	Index Record	End of Study	1			9.38
Los Angeles - 2000+	49975723	1	Chronic Myeloid Leukemia	Yes	None/Unknown	114	Alive	45-49 years	9875	9875/3: Chronic myelogenous leukemia, BCR-ABL1 positive	9875/3: Chronic myelogenous leukemia, BCR-ABL1 positive	45	June	2005	December	2014	Index Record	End of Study	1			9.38
Los Angeles - 2000+	49982428	1	Chronic Myeloid Leukemia	Yes	None/Unknown	114	Alive	25-29 years	9875	9875/3: Chronic myelogenous leukemia, BCR-ABL1 positive	9875/3: Chronic myelogenous leukemia, BCR-ABL1 positive	29	June	2005	December	2014	Index Record	End of Study	1			9.38
Los Angeles - 2000+	50911921	1	Chronic Myeloid Leukemia	Yes	None/Unknown	114	Alive	40-44 years	9863	9863/3: Chronic myeloid leukemia, NOS	9863/3: Chronic myeloid leukemia, NOS	41	June	2005	December	2014	Index Record	End of Study	1			9.38
California excluding SF/SJM/LA - 2000+	64646372	1	Chronic Myeloid Leukemia	Yes	None/Unknown	114	Dead	75-79 years	9863	9863/3: Chronic myeloid leukemia, NOS	9863/3: Chronic myeloid leukemia, NOS	77	May	2003	November	2012	Index Record	Death	1			9.34
California excluding SF/SJM/LA - 2000+	65888512	1	Chronic Myeloid Leukemia	Yes	None/Unknown	114	Alive	40-44 years	9863	9863/3: Chronic myeloid leukemia, NOS	9863/3: Chronic myeloid leukemia, NOS	42	June	2005	December	2014	Index Record	End of Study	1			9.38
California excluding SF/SJM/LA - 2000+	65922834	1	Chronic Myeloid Leukemia	Yes	None/Unknown	114	Alive	35-39 years	9863	9863/3: Chronic myeloid leukemia, NOS	9863/3: Chronic myeloid leukemia, NOS	35	June	2005	December	2014	Index Record	End of Study	1			9.38
California excluding SF/SJM/LA - 2000+	65927023	1	Chronic Myeloid Leukemia	Yes	None/Unknown	114	Alive	45-49 years	9875	9875/3: Chronic myelogenous leukemia, BCR-ABL1 positive	9875/3: Chronic myelogenous leukemia, BCR-ABL1 positive	46	June	2005	December	2014	Index Record	End of Study	1			9.38
California excluding SF/SJM/LA - 2000+	65951719	1	Chronic Myeloid Leukemia	Yes	None/Unknown	114	Alive	40-44 years	9863	9863/3: Chronic myeloid leukemia, NOS	9863/3: Chronic myeloid leukemia, NOS	41	June	2005	December	2014	Index Record	End of Study	1			9.38
California excluding SF/SJM/LA - 2000+	65970195	1	Chronic Myeloid Leukemia	Yes	None/Unknown	114	Alive	55-59 years	9863	9863/3: Chronic myeloid leukemia, NOS	9863/3: Chronic myeloid leukemia, NOS	56	June	2005	December	2014	Index Record	End of Study	1			9.38
New Jersey - 2000+	91393710	1	Chronic Myeloid Leukemia	Yes	None/Unknown	114	Alive	30-34 years	9875	9875/3: Chronic myelogenous leukemia, BCR-ABL1 positive	9875/3: Chronic myelogenous leukemia, BCR-ABL1 positive	34	June	2005	December	2014	Index Record	End of Study	1			9.38
New Jersey - 2000+	91432976	1	Chronic Myeloid Leukemia	Yes	None/Unknown	114	Alive	20-24 years	9863	9863/3: Chronic myeloid leukemia, NOS	9863/3: Chronic myeloid leukemia, NOS	22	April	2005	November	2014	Index Record	Lost to Follow-up	1			9.42
New Jersey - 2000+	91489643	1	Chronic Myeloid Leukemia	Yes	None/Unknown	114	Alive	40-44 years	9875	9875/3: Chronic myelogenous leukemia, BCR-ABL1 positive	9875/3: Chronic myelogenous leukemia, BCR-ABL1 positive	42	April	2005	November	2014	Index Record	Lost to Follow-up	1			9.42
Greater Georgia - 2000+	99064894	1	Chronic Myeloid Leukemia	Yes	None/Unknown	114	Dead	60-64 years	9863	9863/3: Chronic myeloid leukemia, NOS	9863/3: Chronic myeloid leukemia, NOS	60	June	2004	December	2013	Index Record	Death	1			9.33
San Francisco-Oakland SMSA - 2000+	4547971	1	Chronic Myeloid Leukemia	Yes	None/Unknown	113	Alive	35-39 years	9863	9863/3: Chronic myeloid leukemia, NOS	9863/3: Chronic myeloid leukemia, NOS	36	July	2005	December	2014	Index Record	End of Study	1			9.29
Connecticut - 2000+	11747175	1	Chronic Myeloid Leukemia	Yes	None/Unknown	113	Alive	45-49 years	9863	9863/3: Chronic myeloid leukemia, NOS	9863/3: Chronic myeloid leukemia, NOS	45	July	2005	December	2014	Index Record		1
Hawaii - 2000+	22057767	1	Chronic Myeloid Leukemia	Yes	None/Unknown	113	Dead	60-64 years	9945	9945/3: Chronic myelomonocytic leukemia	9945/3: Chronic myelomonocytic leukemia	60	October	2004	March	2014	Index Record		1
Iowa - 2000+	26146980	1	Chronic Myeloid Leukemia	Yes	None/Unknown	113	Alive	50-54 years	9875	9875/3: Chronic myelogenous leukemia, BCR-ABL1 positive	9875/3: Chronic myelogenous leukemia, BCR-ABL1 positive	51	July	2005	December	2014	Index Record		1
Iowa - 2000+	26154714	1	Chronic Myeloid Leukemia	Yes	None/Unknown	113	Alive	30-34 years	9863	9863/3: Chronic myeloid leukemia, NOS	9863/3: Chronic myeloid leukemia, NOS	33	July	2005	December	2014	Index Record	End of Study	1			9.29
Iowa - 2000+	26162739	1	Chronic Myeloid Leukemia	Yes	None/Unknown	113	Alive	35-39 years	9875	9875/3: Chronic myelogenous leukemia, BCR-ABL1 positive	9875/3: Chronic myelogenous leukemia, BCR-ABL1 positive	39	June	2005	December	2014	Index Record	Lost to Follow-up	1			9.33
Iowa - 2000+	26203069	1	Chronic Myeloid Leukemia	Yes	None/Unknown	113	Alive	35-39 years	9863	9863/3: Chronic myeloid leukemia, NOS	9863/3: Chronic myeloid leukemia, NOS	36	July	2005	December	2014	Index Record	End of Study	1			9.29
Iowa - 2000+	27136790	1	Chronic Myeloid Leukemia	Yes	None/Unknown	113	Alive	45-49 years	9863	9863/3: Chronic myeloid leukemia, NOS	9863/3: Chronic myeloid leukemia, NOS	48	July	2005	December	2014	Index Record	End of Study	1			9.29
New Mexico - 2000+	29588548	1	Chronic Myeloid Leukemia	Yes	None/Unknown	113	Alive	50-54 years	9863	9863/3: Chronic myeloid leukemia, NOS	9863/3: Chronic myeloid leukemia, NOS	51	July	2005	December	2014	Index Record	End of Study	1			9.29
Seattle (Puget Sound) - 2000+	34191890	1	Chronic Myeloid Leukemia	Yes	None/Unknown	113	Alive	65-69 years	9863	9863/3: Chronic myeloid leukemia, NOS	9863/3: Chronic myeloid leukemia, NOS	65	July	2004	January	2014	Index Record	Lost to Follow-up	1			9.33
Utah - 2000+	38004705	1	Chronic Myeloid Leukemia	Yes	None/Unknown	113	Dead	75-79 years	9863	9863/3: Chronic myeloid leukemia, NOS	9863/3: Chronic myeloid leukemia, NOS	77	May	2005	November	2014	Index Record	Death	1			9.34
Atlanta (Metropolitan) - 2000+	40326957	1	Chronic Myeloid Leukemia	Yes	None/Unknown	113	Dead	45-49 years	9863	9863/3: Chronic myeloid leukemia, NOS	9863/3: Chronic myeloid leukemia, NOS	45	January	2002	July	2011	Index Record	Death	1			9.33
San Jose-Monterey - 2000+	44064883	1	Chronic Myeloid Leukemia	Yes	None/Unknown	113	Alive	75-79 years	9863	9863/3: Chronic myeloid leukemia, NOS	9863/3: Chronic myeloid leukemia, NOS	75	July	2005	December	2014	Index Record	End of Study	1			9.29
Los Angeles - 2000+	50877216	1	Chronic Myeloid Leukemia	Yes	None/Unknown	113	Alive	65-69 years	9863	9863/3: Chronic myeloid leukemia, NOS	9863/3: Chronic myeloid leukemia, NOS	65	July	2005	December	2014	Index Record	End of Study	1			9.29
Los Angeles - 2000+	51938916	1	Chronic Myeloid Leukemia	Yes	None/Unknown	113	Alive	30-34 years	9863	9863/3: Chronic myeloid leukemia, NOS	9863/3: Chronic myeloid leukemia, NOS	34	July	2005	December	2014	Index Record	End of Study	1			9.29
California excluding SF/SJM/LA - 2000+	65954428	1	Chronic Myeloid Leukemia	Yes	None/Unknown	113	Alive	30-34 years	9875	9875/3: Chronic myelogenous leukemia, BCR-ABL1 positive	9875/3: Chronic myelogenous leukemia, BCR-ABL1 positive	31	July	2005	December	2014	Index Record	End of Study	1			9.29
California excluding SF/SJM/LA - 2000+	65962757	1	Chronic Myeloid Leukemia	Yes	None/Unknown	113	Alive	70-74 years	9863	9863/3: Chronic myeloid leukemia, NOS	9863/3: Chronic myeloid leukemia, NOS	70	July	2005	December	2014	Index Record	End of Study	1			9.29
California excluding SF/SJM/LA - 2000+	66108571	1	Chronic Myeloid Leukemia	Yes	None/Unknown	113	Alive	60-64 years	9863	9863/3: Chronic myeloid leukemia, NOS	9863/3: Chronic myeloid leukemia, NOS	62	July	2005	December	2014	Index Record		1
California excluding SF/SJM/LA - 2000+	67225331	1	Chronic Myeloid Leukemia	Yes	None/Unknown	113	Alive	55-59 years	9875	9875/3: Chronic myelogenous leukemia, BCR-ABL1 positive	9875/3: Chronic myelogenous leukemia, BCR-ABL1 positive	57	July	2005	December	2014	Index Record	End of Study	1			9.29
California excluding SF/SJM/LA - 2000+	68618473	1	Chronic Myeloid Leukemia	Yes	None/Unknown	113	Alive	40-44 years	9863	9863/3: Chronic myeloid leukemia, NOS	9863/3: Chronic myeloid leukemia, NOS	41	July	2005	December	2014	Index Record	End of Study	1			9.29
Kentucky - 2000+	75200104	1	Chronic Myeloid Leukemia	Yes	None/Unknown	113	Alive	25-29 years	9875	9875/3: Chronic myelogenous leukemia, BCR-ABL1 positive	9875/3: Chronic myelogenous leukemia, BCR-ABL1 positive	29	July	2005	December	2014	Index Record	End of Study	1			9.29
Kentucky - 2000+	75206752	1	Chronic Myeloid Leukemia	Yes	None/Unknown	113	Alive	50-54 years	9875	9875/3: Chronic myelogenous leukemia, BCR-ABL1 positive	9875/3: Chronic myelogenous leukemia, BCR-ABL1 positive	51	July	2005	December	2014	Index Record	End of Study	1			9.29
Kentucky - 2000+	75219594	1	Chronic Myeloid Leukemia	Yes	None/Unknown	113	Alive	35-39 years	9875	9875/3: Chronic myelogenous leukemia, BCR-ABL1 positive	9875/3: Chronic myelogenous leukemia, BCR-ABL1 positive	38	July	2005	December	2014	Index Record	End of Study	1			9.29
Kentucky - 2000+	76022228	1	Chronic Myeloid Leukemia	Yes	None/Unknown	113	Alive	65-69 years	9875	9875/3: Chronic myelogenous leukemia, BCR-ABL1 positive	9875/3: Chronic myelogenous leukemia, BCR-ABL1 positive	66	July	2005	December	2014	Index Record	End of Study	1			9.29
Kentucky - 2000+	76029578	1	Chronic Myeloid Leukemia	Yes	None/Unknown	113	Alive	30-34 years	9863	9863/3: Chronic myeloid leukemia, NOS	9863/3: Chronic myeloid leukemia, NOS	33	July	2005	December	2014	Index Record	End of Study	1			9.29
Louisiana - 2000+	78161922	1	Chronic Myeloid Leukemia	Yes	None/Unknown	113	Alive	45-49 years	9863	9863/3: Chronic myeloid leukemia, NOS	9863/3: Chronic myeloid leukemia, NOS	49	July	2005	December	2014	Index Record	End of Study	1			9.29
New Jersey - 2000+	90338755	1	Chronic Myeloid Leukemia	Yes	None/Unknown	113	Dead	75-79 years	9863	9863/3: Chronic myeloid leukemia, NOS	9863/3: Chronic myeloid leukemia, NOS	76	February	2003	August	2012	Index Record	Death	1			9.34
New Jersey - 2000+	91371123	1	Chronic Myeloid Leukemia	Yes	None/Unknown	113	Alive	35-39 years	9863	9863/3: Chronic myeloid leukemia, NOS	9863/3: Chronic myeloid leukemia, NOS	35	May	2005	November	2014	Index Record	Lost to Follow-up	1			9.34
New Jersey - 2000+	91374615	1	Chronic Myeloid Leukemia	Yes	None/Unknown	113	Alive	60-64 years	9875	9875/3: Chronic myelogenous leukemia, BCR-ABL1 positive	9875/3: Chronic myelogenous leukemia, BCR-ABL1 positive	60	July	2004	January	2014	Index Record	Lost to Follow-up	1			9.33
New Jersey - 2000+	91390934	1	Chronic Myeloid Leukemia	Yes	None/Unknown	113	Alive	55-59 years	9863	9863/3: Chronic myeloid leukemia, NOS	9863/3: Chronic myeloid leukemia, NOS	58	July	2005	December	2014	Index Record	End of Study	1			9.29
New Jersey - 2000+	91397795	1	Chronic Myeloid Leukemia	Yes	None/Unknown	113	Alive	65-69 years	9863	9863/3: Chronic myeloid leukemia, NOS	9863/3: Chronic myeloid leukemia, NOS	65	May	2005	November	2014	Index Record	Lost to Follow-up	1			9.34
New Jersey - 2000+	91410782	1	Chronic Myeloid Leukemia	Yes	None/Unknown	113	Alive	55-59 years	9863	9863/3: Chronic myeloid leukemia, NOS	9863/3: Chronic myeloid leukemia, NOS	57	May	2005	November	2014	Index Record	Lost to Follow-up	1			9.34
Greater Georgia - 2000+	96167404	1	Chronic Myeloid Leukemia	Yes	None/Unknown	113	Alive	50-54 years	9863	9863/3: Chronic myeloid leukemia, NOS	9863/3: Chronic myeloid leukemia, NOS	52	October	2003	April	2013	Index Record	Lost to Follow-up	1			9.33
Greater Georgia - 2000+	97043755	1	Chronic Myeloid Leukemia	Yes	None/Unknown	113	Alive	50-54 years	9863	9863/3: Chronic myeloid leukemia, NOS	9863/3: Chronic myeloid leukemia, NOS	50	July	2005	December	2014	Index Record	End of Study	1			9.29
Greater Georgia - 2000+	97058850	1	Chronic Myeloid Leukemia	Yes	None/Unknown	113	Alive	25-29 years	9863	9863/3: Chronic myeloid leukemia, NOS	9863/3: Chronic myeloid leukemia, NOS	26	July	2005	December	2014	Index Record	End of Study	1			9.29
Greater Georgia - 2000+	97068541	1	Chronic Myeloid Leukemia	Yes	None/Unknown	113	Alive	50-54 years	9863	9863/3: Chronic myeloid leukemia, NOS	9863/3: Chronic myeloid leukemia, NOS	54	July	2005	December	2014	Index Record		1
Greater Georgia - 2000+	98044301	1	Chronic Myeloid Leukemia	Yes	None/Unknown	113	Alive	55-59 years	9863	9863/3: Chronic myeloid leukemia, NOS	9863/3: Chronic myeloid leukemia, NOS	56	July	2005	December	2014	Index Record	End of Study	1			9.29
San Francisco-Oakland SMSA - 2000+	5252232	1	Chronic Myeloid Leukemia	Yes	None/Unknown	112	Alive	55-59 years	9863	9863/3: Chronic myeloid leukemia, NOS	9863/3: Chronic myeloid leukemia, NOS	56	August	2005	December	2014	Index Record	Lost to Follow-up	1			9.17
Connecticut - 2000+	11692150	1	Chronic Myeloid Leukemia	Yes	None/Unknown	112	Dead	55-59 years	9863	9863/3: Chronic myeloid leukemia, NOS	9863/3: Chronic myeloid leukemia, NOS	55	December	2002	April	2012	Index Record	Death	1			9.16
Detroit (Metropolitan) - 2000+	18754919	1	Chronic Myeloid Leukemia	Yes	None/Unknown	112	Alive	55-59 years	9863	9863/3: Chronic myeloid leukemia, NOS	9863/3: Chronic myeloid leukemia, NOS	55	August	2005	December	2014	Index Record	End of Study	1			9.21
Detroit (Metropolitan) - 2000+	18803249	1	Chronic Myeloid Leukemia	Yes	None/Unknown	112	Alive	50-54 years	9875	9875/3: Chronic myelogenous leukemia, BCR-ABL1 positive	9875/3: Chronic myelogenous leukemia, BCR-ABL1 positive	52	August	2005	December	2014	Index Record		1
Detroit (Metropolitan) - 2000+	18810642	1	Chronic Myeloid Leukemia	Yes	None/Unknown	112	Alive	65-69 years	9875	9875/3: Chronic myelogenous leukemia, BCR-ABL1 positive	9875/3: Chronic myelogenous leukemia, BCR-ABL1 positive	68	August	2005	December	2014	Index Record	End of Study	1			9.21
Iowa - 2000+	26155034	1	Chronic Myeloid Leukemia	Yes	None/Unknown	112	Alive	40-44 years	9863	9863/3: Chronic myeloid leukemia, NOS	9863/3: Chronic myeloid leukemia, NOS	41	August	2005	December	2014	Index Record	End of Study	1			9.21
Iowa - 2000+	26166921	1	Chronic Myeloid Leukemia	Yes	None/Unknown	112	Alive	40-44 years	9863	9863/3: Chronic myeloid leukemia, NOS	9863/3: Chronic myeloid leukemia, NOS	42	August	2005	December	2014	Index Record	End of Study	1			9.21
Seattle (Puget Sound) - 2000+	35006582	1	Chronic Myeloid Leukemia	Yes	None/Unknown	112	Alive	25-29 years	9875	9875/3: Chronic myelogenous leukemia, BCR-ABL1 positive	9875/3: Chronic myelogenous leukemia, BCR-ABL1 positive	25	August	2005	December	2014	Index Record	End of Study	1			9.21
Los Angeles - 2000+	49983417	1	Chronic Myeloid Leukemia	Yes	None/Unknown	112	Alive	25-29 years	9863	9863/3: Chronic myeloid leukemia, NOS	9863/3: Chronic myeloid leukemia, NOS	25	August	2005	December	2014	Index Record	End of Study	1			9.21
Los Angeles - 2000+	50813152	1	Chronic Myeloid Leukemia	Yes	None/Unknown	112	Alive	30-34 years	9875	9875/3: Chronic myelogenous leukemia, BCR-ABL1 positive	9875/3: Chronic myelogenous leukemia, BCR-ABL1 positive	33	July	2005	November	2014	Index Record	Lost to Follow-up	1			9.17
Los Angeles - 2000+	50816313	1	Chronic Myeloid Leukemia	Yes	None/Unknown	112	Alive	55-59 years	9863	9863/3: Chronic myeloid leukemia, NOS	9863/3: Chronic myeloid leukemia, NOS	56	August	2005	December	2014	Index Record	End of Study	1			9.21
Los Angeles - 2000+	50820498	1	Chronic Myeloid Leukemia	Yes	None/Unknown	112	Alive	40-44 years	9863	9863/3: Chronic myeloid leukemia, NOS	9863/3: Chronic myeloid leukemia, NOS	40	August	2005	December	2014	Index Record	End of Study	1			9.21
Rural Georgia - 2000+	54023523	1	Chronic Myeloid Leukemia	Yes	None/Unknown	112	Alive	60-64 years	9875	9875/3: Chronic myelogenous leukemia, BCR-ABL1 positive	9875/3: Chronic myelogenous leukemia, BCR-ABL1 positive	62	August	2005	December	2014	Index Record	End of Study	1			9.21
California excluding SF/SJM/LA - 2000+	65924660	1	Chronic Myeloid Leukemia	Yes	None/Unknown	112	Alive	60-64 years	9863	9863/3: Chronic myeloid leukemia, NOS	9863/3: Chronic myeloid leukemia, NOS	64	August	2005	December	2014	Index Record	End of Study	1			9.21
California excluding SF/SJM/LA - 2000+	65948958	1	Chronic Myeloid Leukemia	Yes	None/Unknown	112	Alive	70-74 years	9863	9863/3: Chronic myeloid leukemia, NOS	9863/3: Chronic myeloid leukemia, NOS	70	August	2005	December	2014	Index Record	End of Study	1			9.21
California excluding SF/SJM/LA - 2000+	65952913	1	Chronic Myeloid Leukemia	Yes	None/Unknown	112	Alive	45-49 years	9875	9875/3: Chronic myelogenous leukemia, BCR-ABL1 positive	9875/3: Chronic myelogenous leukemia, BCR-ABL1 positive	48	August	2005	December	2014	Index Record		1
California excluding SF/SJM/LA - 2000+	65984255	1	Chronic Myeloid Leukemia	Yes	None/Unknown	112	Alive	20-24 years	9875	9875/3: Chronic myelogenous leukemia, BCR-ABL1 positive	9875/3: Chronic myelogenous leukemia, BCR-ABL1 positive	23	August	2005	December	2014	Index Record	End of Study	1			9.21
California excluding SF/SJM/LA - 2000+	65994840	1	Chronic Myeloid Leukemia	Yes	None/Unknown	112	Alive	70-74 years	9863	9863/3: Chronic myeloid leukemia, NOS	9863/3: Chronic myeloid leukemia, NOS	70	August	2005	December	2014	Index Record	End of Study	1			9.21
California excluding SF/SJM/LA - 2000+	66006485	1	Chronic Myeloid Leukemia	Yes	None/Unknown	112	Alive	40-44 years	9875	9875/3: Chronic myelogenous leukemia, BCR-ABL1 positive	9875/3: Chronic myelogenous leukemia, BCR-ABL1 positive	44	August	2005	December	2014	Index Record	End of Study	1			9.21
California excluding SF/SJM/LA - 2000+	70109927	1	Chronic Myeloid Leukemia	Yes	None/Unknown	112	Alive	70-74 years	9863	9863/3: Chronic myeloid leukemia, NOS	9863/3: Chronic myeloid leukemia, NOS	71	July	2005	November	2014	Index Record	Lost to Follow-up	1			9.17
Kentucky - 2000+	75199613	1	Chronic Myeloid Leukemia	Yes	None/Unknown	112	Alive	65-69 years	9863	9863/3: Chronic myeloid leukemia, NOS	9863/3: Chronic myeloid leukemia, NOS	65	August	2005	December	2014	Index Record	End of Study	1			9.21
Kentucky - 2000+	75207633	1	Chronic Myeloid Leukemia	Yes	None/Unknown	112	Alive	45-49 years	9863	9863/3: Chronic myeloid leukemia, NOS	9863/3: Chronic myeloid leukemia, NOS	46	August	2005	December	2014	Index Record	End of Study	1			9.21
Kentucky - 2000+	76030126	1	Chronic Myeloid Leukemia	Yes	None/Unknown	112	Alive	60-64 years	9863	9863/3: Chronic myeloid leukemia, NOS	9863/3: Chronic myeloid leukemia, NOS	61	August	2005	December	2014	Index Record	End of Study	1			9.21
Louisiana - 2000+	78165592	1	Chronic Myeloid Leukemia	Yes	None/Unknown	112	Alive	60-64 years	9863	9863/3: Chronic myeloid leukemia, NOS	9863/3: Chronic myeloid leukemia, NOS	61	August	2005	December	2014	Index Record	End of Study	1			9.21
Louisiana - 2000+	80099615	1	Chronic Myeloid Leukemia	Yes	None/Unknown	112	Alive	65-69 years	9863	9863/3: Chronic myeloid leukemia, NOS	9863/3: Chronic myeloid leukemia, NOS	67	August	2005	December	2014	Index Record		1
New Jersey - 2000+	91393317	1	Chronic Myeloid Leukemia	Yes	None/Unknown	112	Alive	45-49 years	9863	9863/3: Chronic myeloid leukemia, NOS	9863/3: Chronic myeloid leukemia, NOS	46	August	2005	December	2014	Index Record	End of Study	1			9.21
Greater Georgia - 2000+	97068522	1	Chronic Myeloid Leukemia	Yes	None/Unknown	112	Alive	30-34 years	9875	9875/3: Chronic myelogenous leukemia, BCR-ABL1 positive	9875/3: Chronic myelogenous leukemia, BCR-ABL1 positive	30	August	2005	December	2014	Index Record	End of Study	1			9.21
Greater Georgia - 2000+	99123577	1	Chronic Myeloid Leukemia	Yes	None/Unknown	112	Alive	40-44 years	9863	9863/3: Chronic myeloid leukemia, NOS	9863/3: Chronic myeloid leukemia, NOS	42	August	2005	December	2014	Index Record	End of Study	1			9.21
San Francisco-Oakland SMSA - 2000+	3668621	1	Chronic Myeloid Leukemia	Yes	None/Unknown	111	Dead	75-79 years	9863	9863/3: Chronic myeloid leukemia, NOS	9863/3: Chronic myeloid leukemia, NOS	75	March	2002	June	2011	Index Record	Death	1			9.08
San Francisco-Oakland SMSA - 2000+	4483092	1	Chronic Myeloid Leukemia	Yes	None/Unknown	111	Dead	70-74 years	9863	9863/3: Chronic myeloid leukemia, NOS	9863/3: Chronic myeloid leukemia, NOS	73	August	2002	November	2011	Index Record	Death	1			9.08
Connecticut - 2000+	11671424	1	Chronic Myeloid Leukemia	Yes	None/Unknown	111	Dead	75-79 years	9863	9863/3: Chronic myeloid leukemia, NOS	9863/3: Chronic myeloid leukemia, NOS	78	October	2002	January	2012	Index Record	Death	1			9.08
Detroit (Metropolitan) - 2000+	18773865	1	Chronic Myeloid Leukemia	Yes	None/Unknown	111	Dead	70-74 years	9875	9875/3: Chronic myelogenous leukemia, BCR-ABL1 positive	9875/3: Chronic myelogenous leukemia, BCR-ABL1 positive	73	January	2004	April	2013	Index Record	Death	1			9.08
Hawaii - 2000+	22064289	1	Chronic Myeloid Leukemia	Yes	None/Unknown	111	Alive	60-64 years	9875	9875/3: Chronic myelogenous leukemia, BCR-ABL1 positive	9875/3: Chronic myelogenous leukemia, BCR-ABL1 positive	62	September	2005	December	2014	Index Record	End of Study	1			9.13
New Mexico - 2000+	29566830	1	Chronic Myeloid Leukemia	Yes	None/Unknown	111	Alive	40-44 years	9863	9863/3: Chronic myeloid leukemia, NOS	9863/3: Chronic myeloid leukemia, NOS	43	May	2004	August	2013	Index Record	Lost to Follow-up	1			9.08
New Mexico - 2000+	29593619	1	Chronic Myeloid Leukemia	Yes	None/Unknown	111	Alive	40-44 years	9863	9863/3: Chronic myeloid leukemia, NOS	9863/3: Chronic myeloid leukemia, NOS	44	September	2005	December	2014	Index Record		1
Seattle (Puget Sound) - 2000+	35008346	1	Chronic Myeloid Leukemia	Yes	None/Unknown	111	Alive	30-34 years	9875	9875/3: Chronic myelogenous leukemia, BCR-ABL1 positive	9875/3: Chronic myelogenous leukemia, BCR-ABL1 positive	32	September	2005	December	2014	Index Record	End of Study	1			9.13
Seattle (Puget Sound) - 2000+	35010294	1	Chronic Myeloid Leukemia	Yes	None/Unknown	111	Alive	35-39 years	9863	9863/3: Chronic myeloid leukemia, NOS	9863/3: Chronic myeloid leukemia, NOS	38	September	2005	December	2014	Index Record	End of Study	1			9.13
Seattle (Puget Sound) - 2000+	35010713	1	Chronic Myeloid Leukemia	Yes	None/Unknown	111	Alive	55-59 years	9875	9875/3: Chronic myelogenous leukemia, BCR-ABL1 positive	9875/3: Chronic myelogenous leukemia, BCR-ABL1 positive	59	September	2005	December	2014	Index Record	End of Study	1			9.13
Seattle (Puget Sound) - 2000+	35012977	1	Chronic Myeloid Leukemia	Yes	None/Unknown	111	Alive	35-39 years	9863	9863/3: Chronic myeloid leukemia, NOS	9863/3: Chronic myeloid leukemia, NOS	35	September	2005	December	2014	Index Record	End of Study	1			9.13
Seattle (Puget Sound) - 2000+	35021674	1	Chronic Myeloid Leukemia	Yes	None/Unknown	111	Alive	60-64 years	9863	9863/3: Chronic myeloid leukemia, NOS	9863/3: Chronic myeloid leukemia, NOS	62	September	2005	December	2014	Index Record	End of Study	1			9.13
Utah - 2000+	37222526	1	Chronic Myeloid Leukemia	Yes	None/Unknown	111	Dead	35-39 years	9863	9863/3: Chronic myeloid leukemia, NOS	9863/3: Chronic myeloid leukemia, NOS	38	August	2003	November	2012	Index Record	Death	1			9.09
Utah - 2000+	38008208	1	Chronic Myeloid Leukemia	Yes	None/Unknown	111	Alive	55-59 years	9863	9863/3: Chronic myeloid leukemia, NOS	9863/3: Chronic myeloid leukemia, NOS	55	September	2005	December	2014	Index Record	End of Study	1			9.13
Atlanta (Metropolitan) - 2000+	40382283	1	Chronic Myeloid Leukemia	Yes	None/Unknown	111	Alive	40-44 years	9863	9863/3: Chronic myeloid leukemia, NOS	9863/3: Chronic myeloid leukemia, NOS	40	September	2005	December	2014	Index Record	End of Study	1			9.13
San Jose-Monterey - 2000+	44027790	1	Chronic Myeloid Leukemia	Yes	None/Unknown	111	Dead	80-84 years	9875	9875/3: Chronic myelogenous leukemia, BCR-ABL1 positive	9875/3: Chronic myelogenous leukemia, BCR-ABL1 positive	81	August	2003	November	2012	Index Record	Death	1			9.09
San Jose-Monterey - 2000+	44048225	1	Chronic Myeloid Leukemia	Yes	None/Unknown	111	Alive	30-34 years	9875	9875/3: Chronic myelogenous leukemia, BCR-ABL1 positive	9875/3: Chronic myelogenous leukemia, BCR-ABL1 positive	34	September	2005	December	2014	Index Record	End of Study	1			9.13
Los Angeles - 2000+	49987502	1	Chronic Myeloid Leukemia	Yes	None/Unknown	111	Alive	50-54 years	9863	9863/3: Chronic myeloid leukemia, NOS	9863/3: Chronic myeloid leukemia, NOS	50	September	2005	December	2014	Index Record	End of Study	1			9.13
Los Angeles - 2000+	50815002	1	Chronic Myeloid Leukemia	Yes	None/Unknown	111	Alive	35-39 years	9863	9863/3: Chronic myeloid leukemia, NOS	9863/3: Chronic myeloid leukemia, NOS	37	September	2005	December	2014	Index Record		1
Los Angeles - 2000+	50982511	1	Chronic Myeloid Leukemia	Yes	None/Unknown	111	Alive	45-49 years	9863	9863/3: Chronic myeloid leukemia, NOS	9863/3: Chronic myeloid leukemia, NOS	45	September	2005	December	2014	Index Record	End of Study	1			9.13
California excluding SF/SJM/LA - 2000+	64741189	1	Chronic Myeloid Leukemia	Yes	None/Unknown	111	Dead	70-74 years	9875	9875/3: Chronic myelogenous leukemia, BCR-ABL1 positive	9875/3: Chronic myelogenous leukemia, BCR-ABL1 positive	74	August	2004	December	2013	Index Record	Death	1			9.17
California excluding SF/SJM/LA - 2000+	65953858	1	Chronic Myeloid Leukemia	Yes	None/Unknown	111	Alive	65-69 years	9863	9863/3: Chronic myeloid leukemia, NOS	9863/3: Chronic myeloid leukemia, NOS	67	September	2005	December	2014	Index Record	End of Study	1			9.13
California excluding SF/SJM/LA - 2000+	67231540	1	Chronic Myeloid Leukemia	Yes	None/Unknown	111	Alive	50-54 years	9863	9863/3: Chronic myeloid leukemia, NOS	9863/3: Chronic myeloid leukemia, NOS	54	September	2005	December	2014	Index Record	End of Study	1			9.13
Kentucky - 2000+	75163945	1	Chronic Myeloid Leukemia	Yes	None/Unknown	111	Dead	60-64 years	9863	9863/3: Chronic myeloid leukemia, NOS	9863/3: Chronic myeloid leukemia, NOS	62	June	2004	September	2013	Index Record	Death	1			9.08
Kentucky - 2000+	76011707	1	Chronic Myeloid Leukemia	Yes	None/Unknown	111	Alive	30-34 years	9875	9875/3: Chronic myelogenous leukemia, BCR-ABL1 positive	9875/3: Chronic myelogenous leukemia, BCR-ABL1 positive	30	September	2005	December	2014	Index Record	End of Study	1			9.13
Louisiana - 2000+	79046310	1	Chronic Myeloid Leukemia	Yes	None/Unknown	111	Alive	60-64 years	9945	9945/3: Chronic myelomonocytic leukemia	9945/3: Chronic myelomonocytic leukemia	61	September	2005	December	2014	Index Record	End of Study	1			9.13
Louisiana - 2000+	79197895	1	Chronic Myeloid Leukemia	Yes	None/Unknown	111	Alive	55-59 years	9863	9863/3: Chronic myeloid leukemia, NOS	9863/3: Chronic myeloid leukemia, NOS	58	September	2005	December	2014	Index Record	End of Study	1			9.13
New Jersey - 2000+	90323976	1	Chronic Myeloid Leukemia	Yes	None/Unknown	111	Dead	65-69 years	9863	9863/3: Chronic myeloid leukemia, NOS	9863/3: Chronic myeloid leukemia, NOS	66	July	2003	October	2012	Index Record	Death	1			9.08
New Jersey - 2000+	91363835	1	Chronic Myeloid Leukemia	Yes	None/Unknown	111	Dead	50-54 years	9863	9863/3: Chronic myeloid leukemia, NOS	9863/3: Chronic myeloid leukemia, NOS	51	March	2005	June	2014	Index Record		1
New Jersey - 2000+	91398888	1	Chronic Myeloid Leukemia	Yes	None/Unknown	111	Alive	20-24 years	9863	9863/3: Chronic myeloid leukemia, NOS	9863/3: Chronic myeloid leukemia, NOS	24	July	2005	November	2014	Index Record	Lost to Follow-up	1			9.17
New Jersey - 2000+	91412766	1	Chronic Myeloid Leukemia	Yes	None/Unknown	111	Alive	35-39 years	9863	9863/3: Chronic myeloid leukemia, NOS	9863/3: Chronic myeloid leukemia, NOS	39	September	2005	December	2014	Index Record	End of Study	1			9.13
New Jersey - 2000+	91436695	1	Chronic Myeloid Leukemia	Yes	None/Unknown	111	Dead	55-59 years	9863	9863/3: Chronic myeloid leukemia, NOS	9863/3: Chronic myeloid leukemia, NOS	57	August	2005	December	2014	Index Record	Death	1			9.17
New Jersey - 2000+	91500813	1	Chronic Myeloid Leukemia	Yes	None/Unknown	111	Alive	25-29 years	9863	9863/3: Chronic myeloid leukemia, NOS	9863/3: Chronic myeloid leukemia, NOS	28	July	2005	November	2014	Index Record	Lost to Follow-up	1			9.17
New Jersey - 2000+	91583075	1	Chronic Myeloid Leukemia	Yes	None/Unknown	111	Alive	45-49 years	9875	9875/3: Chronic myelogenous leukemia, BCR-ABL1 positive	9875/3: Chronic myelogenous leukemia, BCR-ABL1 positive	49	September	2005	December	2014	Index Record		1
Greater Georgia - 2000+	97052420	1	Chronic Myeloid Leukemia	Yes	None/Unknown	111	Alive	55-59 years	9863	9863/3: Chronic myeloid leukemia, NOS	9863/3: Chronic myeloid leukemia, NOS	56	September	2005	December	2014	Index Record	End of Study	1			9.13
Greater Georgia - 2000+	97053755	1	Chronic Myeloid Leukemia	Yes	None/Unknown	111	Alive	35-39 years	9863	9863/3: Chronic myeloid leukemia, NOS	9863/3: Chronic myeloid leukemia, NOS	35	September	2005	December	2014	Index Record	End of Study	1			9.13
Greater Georgia - 2000+	97063670	1	Chronic Myeloid Leukemia	Yes	None/Unknown	111	Alive	40-44 years	9875	9875/3: Chronic myelogenous leukemia, BCR-ABL1 positive	9875/3: Chronic myelogenous leukemia, BCR-ABL1 positive	44	September	2005	December	2014	Index Record	End of Study	1			9.13
Greater Georgia - 2000+	97066058	1	Chronic Myeloid Leukemia	Yes	None/Unknown	111	Alive	25-29 years	9863	9863/3: Chronic myeloid leukemia, NOS	9863/3: Chronic myeloid leukemia, NOS	29	September	2005	December	2014	Index Record	End of Study	1			9.13
San Francisco-Oakland SMSA - 2000+	4513727	1	Chronic Myeloid Leukemia	Yes	None/Unknown	110	Alive	45-49 years	9863	9863/3: Chronic myeloid leukemia, NOS	9863/3: Chronic myeloid leukemia, NOS	49	October	2005	December	2014	Index Record	End of Study	1			9.04
San Francisco-Oakland SMSA - 2000+	5414466	1	Chronic Myeloid Leukemia	Yes	None/Unknown	110	Alive	20-24 years	9863	9863/3: Chronic myeloid leukemia, NOS	9863/3: Chronic myeloid leukemia, NOS	22	October	2005	December	2014	Index Record	End of Study	1			9.04
Detroit (Metropolitan) - 2000+	18778400	1	Chronic Myeloid Leukemia	Yes	None/Unknown	110	Alive	55-59 years	9863	9863/3: Chronic myeloid leukemia, NOS	9863/3: Chronic myeloid leukemia, NOS	57	October	2005	December	2014	Index Record	End of Study	1			9.04
Hawaii - 2000+	22063205	1	Chronic Myeloid Leukemia	Yes	None/Unknown	110	Alive	50-54 years	9863	9863/3: Chronic myeloid leukemia, NOS	9863/3: Chronic myeloid leukemia, NOS	52	October	2005	December	2014	Index Record		1
Hawaii - 2000+	22071215	1	Chronic Myeloid Leukemia	Yes	None/Unknown	110	Alive	50-54 years	9875	9875/3: Chronic myelogenous leukemia, BCR-ABL1 positive	9875/3: Chronic myelogenous leukemia, BCR-ABL1 positive	51	October	2005	December	2014	Index Record	End of Study	1			9.04
Iowa - 2000+	26166548	1	Chronic Myeloid Leukemia	Yes	None/Unknown	110	Alive	55-59 years	9863	9863/3: Chronic myeloid leukemia, NOS	9863/3: Chronic myeloid leukemia, NOS	58	October	2005	December	2014	Index Record	End of Study	1			9.04
New Mexico - 2000+	29588695	1	Chronic Myeloid Leukemia	Yes	None/Unknown	110	Alive	35-39 years	9875	9875/3: Chronic myelogenous leukemia, BCR-ABL1 positive	9875/3: Chronic myelogenous leukemia, BCR-ABL1 positive	36	October	2005	December	2014	Index Record	End of Study	1			9.04
Seattle (Puget Sound) - 2000+	35017644	1	Chronic Myeloid Leukemia	Yes	None/Unknown	110	Alive	40-44 years	9875	9875/3: Chronic myelogenous leukemia, BCR-ABL1 positive	9875/3: Chronic myelogenous leukemia, BCR-ABL1 positive	43	October	2005	December	2014	Index Record	End of Study	1			9.04
Utah - 2000+	38011384	1	Chronic Myeloid Leukemia	Yes	None/Unknown	110	Alive	20-24 years	9863	9863/3: Chronic myeloid leukemia, NOS	9863/3: Chronic myeloid leukemia, NOS	24	October	2005	December	2014	Index Record	End of Study	1			9.04
Utah - 2000+	38155761	1	Chronic Myeloid Leukemia	Yes	None/Unknown	110	Alive	55-59 years	9875	9875/3: Chronic myelogenous leukemia, BCR-ABL1 positive	9875/3: Chronic myelogenous leukemia, BCR-ABL1 positive	55	October	2005	December	2014	Index Record	End of Study	1			9.04
San Jose-Monterey - 2000+	44054407	1	Chronic Myeloid Leukemia	Yes	None/Unknown	110	Alive	30-34 years	9863	9863/3: Chronic myeloid leukemia, NOS	9863/3: Chronic myeloid leukemia, NOS	34	October	2005	December	2014	Index Record	End of Study	1			9.04
Los Angeles - 2000+	49981153	1	Chronic Myeloid Leukemia	Yes	None/Unknown	110	Alive	30-34 years	9875	9875/3: Chronic myelogenous leukemia, BCR-ABL1 positive	9875/3: Chronic myelogenous leukemia, BCR-ABL1 positive	33	July	2005	October	2014	Index Record	Lost to Follow-up	1			9.08
Los Angeles - 2000+	50824992	1	Chronic Myeloid Leukemia	Yes	None/Unknown	110	Alive	40-44 years	9863	9863/3: Chronic myeloid leukemia, NOS	9863/3: Chronic myeloid leukemia, NOS	41	October	2005	December	2014	Index Record	End of Study	1			9.04
Los Angeles - 2000+	50860737	1	Chronic Myeloid Leukemia	Yes	None/Unknown	110	Alive	60-64 years	9863	9863/3: Chronic myeloid leukemia, NOS	9863/3: Chronic myeloid leukemia, NOS	64	October	2005	December	2014	Index Record	End of Study	1			9.04
California excluding SF/SJM/LA - 2000+	66009111	1	Chronic Myeloid Leukemia	Yes	None/Unknown	110	Alive	50-54 years	9863	9863/3: Chronic myeloid leukemia, NOS	9863/3: Chronic myeloid leukemia, NOS	54	October	2005	December	2014	Index Record	End of Study	1			9.04
California excluding SF/SJM/LA - 2000+	66088255	1	Chronic Myeloid Leukemia	Yes	None/Unknown	110	Alive	35-39 years	9875	9875/3: Chronic myelogenous leukemia, BCR-ABL1 positive	9875/3: Chronic myelogenous leukemia, BCR-ABL1 positive	36	October	2005	December	2014	Index Record	End of Study	1			9.04
California excluding SF/SJM/LA - 2000+	66107870	1	Chronic Myeloid Leukemia	Yes	None/Unknown	110	Alive	70-74 years	9875	9875/3: Chronic myelogenous leukemia, BCR-ABL1 positive	9875/3: Chronic myelogenous leukemia, BCR-ABL1 positive	72	October	2005	December	2014	Index Record	End of Study	1			9.04
California excluding SF/SJM/LA - 2000+	67333401	1	Chronic Myeloid Leukemia	Yes	None/Unknown	110	Alive	45-49 years	9863	9863/3: Chronic myeloid leukemia, NOS	9863/3: Chronic myeloid leukemia, NOS	47	October	2005	December	2014	Index Record		1
California excluding SF/SJM/LA - 2000+	68650270	1	Chronic Myeloid Leukemia	Yes	None/Unknown	110	Alive	40-44 years	9863	9863/3: Chronic myeloid leukemia, NOS	9863/3: Chronic myeloid leukemia, NOS	42	October	2005	December	2014	Index Record	End of Study	1			9.04
Kentucky - 2000+	75225078	1	Chronic Myeloid Leukemia	Yes	None/Unknown	110	Alive	35-39 years	9945	9945/3: Chronic myelomonocytic leukemia	9945/3: Chronic myelomonocytic leukemia	35	October	2005	December	2014	Index Record	End of Study	1			9.04
Kentucky - 2000+	76011706	1	Chronic Myeloid Leukemia	Yes	None/Unknown	110	Alive	45-49 years	9875	9875/3: Chronic myelogenous leukemia, BCR-ABL1 positive	9875/3: Chronic myelogenous leukemia, BCR-ABL1 positive	49	October	2005	December	2014	Index Record	End of Study	1			9.04
Kentucky - 2000+	76018420	1	Chronic Myeloid Leukemia	Yes	None/Unknown	110	Alive	30-34 years	9875	9875/3: Chronic myelogenous leukemia, BCR-ABL1 positive	9875/3: Chronic myelogenous leukemia, BCR-ABL1 positive	31	October	2005	December	2014	Index Record	End of Study	1			9.04
Louisiana - 2000+	79200664	1	Chronic Myeloid Leukemia	Yes	None/Unknown	110	Alive	40-44 years	9863	9863/3: Chronic myeloid leukemia, NOS	9863/3: Chronic myeloid leukemia, NOS	41	October	2005	December	2014	Index Record	End of Study	1			9.04
New Jersey - 2000+	90349489	1	Chronic Myeloid Leukemia	Yes	None/Unknown	110	Dead	60-64 years	9863	9863/3: Chronic myeloid leukemia, NOS	9863/3: Chronic myeloid leukemia, NOS	61	April	2003	June	2012	Index Record	Death	1			9
New Jersey - 2000+	91482554	1	Chronic Myeloid Leukemia	Yes	None/Unknown	110	Alive	55-59 years	9863	9863/3: Chronic myeloid leukemia, NOS	9863/3: Chronic myeloid leukemia, NOS	56	October	2005	December	2014	Index Record	End of Study	1			9.04
New Jersey - 2000+	91489640	1	Chronic Myeloid Leukemia	Yes	None/Unknown	110	Alive	40-44 years	9863	9863/3: Chronic myeloid leukemia, NOS	9863/3: Chronic myeloid leukemia, NOS	43	August	2005	November	2014	Index Record	Lost to Follow-up	1			9.08
New Jersey - 2000+	91505612	1	Chronic Myeloid Leukemia	Yes	None/Unknown	110	Alive	30-34 years	9863	9863/3: Chronic myeloid leukemia, NOS	9863/3: Chronic myeloid leukemia, NOS	33	October	2005	December	2014	Index Record	End of Study	1			9.04
San Francisco-Oakland SMSA - 2000+	4530545	1	Chronic Myeloid Leukemia	Yes	None/Unknown	109	Alive	40-44 years	9863	9863/3: Chronic myeloid leukemia, NOS	9863/3: Chronic myeloid leukemia, NOS	43	November	2005	December	2014	Index Record	End of Study	1			8.96
Connecticut - 2000+	11771794	1	Chronic Myeloid Leukemia	Yes	None/Unknown	109	Alive	35-39 years	9863	9863/3: Chronic myeloid leukemia, NOS	9863/3: Chronic myeloid leukemia, NOS	38	November	2005	December	2014	Index Record	End of Study	1			8.96
Connecticut - 2000+	12968787	1	Chronic Myeloid Leukemia	Yes	None/Unknown	109	Alive	75-79 years	9863	9863/3: Chronic myeloid leukemia, NOS	9863/3: Chronic myeloid leukemia, NOS	77	November	2005	December	2014	Index Record		1
Iowa - 2000+	26152758	1	Chronic Myeloid Leukemia	Yes	None/Unknown	109	Alive	30-34 years	9863	9863/3: Chronic myeloid leukemia, NOS	9863/3: Chronic myeloid leukemia, NOS	30	November	2005	December	2014	Index Record	End of Study	1			8.96
New Mexico - 2000+	29586570	1	Chronic Myeloid Leukemia	Yes	None/Unknown	109	Alive	60-64 years	9863	9863/3: Chronic myeloid leukemia, NOS	9863/3: Chronic myeloid leukemia, NOS	61	November	2005	December	2014	Index Record	End of Study	1			8.96
Seattle (Puget Sound) - 2000+	34171750	1	Chronic Myeloid Leukemia	Yes	None/Unknown	109	Dead	40-44 years	9863	9863/3: Chronic myeloid leukemia, NOS	9863/3: Chronic myeloid leukemia, NOS	42	December	2003	January	2013	Index Record	Death	1			8.92
Utah - 2000+	38090237	1	Chronic Myeloid Leukemia	Yes	None/Unknown	109	Alive	45-49 years	9875	9875/3: Chronic myelogenous leukemia, BCR-ABL1 positive	9875/3: Chronic myelogenous leukemia, BCR-ABL1 positive	47	November	2005	December	2014	Index Record	End of Study	1			8.96
Los Angeles - 2000+	50828562	1	Chronic Myeloid Leukemia	Yes	None/Unknown	109	Alive	55-59 years	9863	9863/3: Chronic myeloid leukemia, NOS	9863/3: Chronic myeloid leukemia, NOS	55	November	2005	December	2014	Index Record	End of Study	1			8.96
Los Angeles - 2000+	50917336	1	Chronic Myeloid Leukemia	Yes	None/Unknown	109	Alive	50-54 years	9863	9863/3: Chronic myeloid leukemia, NOS	9863/3: Chronic myeloid leukemia, NOS	54	November	2005	December	2014	Index Record	End of Study	1			8.96
California excluding SF/SJM/LA - 2000+	64737440	1	Chronic Myeloid Leukemia	Yes	None/Unknown	109	Dead	50-54 years	9863	9863/3: Chronic myeloid leukemia, NOS	9863/3: Chronic myeloid leukemia, NOS	53	May	2003	July	2012	Index Record		1
California excluding SF/SJM/LA - 2000+	65921402	1	Chronic Myeloid Leukemia	Yes	None/Unknown	109	Dead	70-74 years	9863	9863/3: Chronic myeloid leukemia, NOS	9863/3: Chronic myeloid leukemia, NOS	73	July	2005	September	2014	Index Record	Death	1			9
California excluding SF/SJM/LA - 2000+	65960493	1	Chronic Myeloid Leukemia	Yes	None/Unknown	109	Alive	35-39 years	9863	9863/3: Chronic myeloid leukemia, NOS	9863/3: Chronic myeloid leukemia, NOS	37	November	2005	December	2014	Index Record	End of Study	1			8.96
California excluding SF/SJM/LA - 2000+	65981825	1	Chronic Myeloid Leukemia	Yes	None/Unknown	109	Alive	40-44 years	9875	9875/3: Chronic myelogenous leukemia, BCR-ABL1 positive	9875/3: Chronic myelogenous leukemia, BCR-ABL1 positive	43	November	2005	December	2014	Index Record	End of Study	1			8.96
California excluding SF/SJM/LA - 2000+	65997383	1	Chronic Myeloid Leukemia	Yes	None/Unknown	109	Alive	70-74 years	9875	9875/3: Chronic myelogenous leukemia, BCR-ABL1 positive	9875/3: Chronic myelogenous leukemia, BCR-ABL1 positive	71	November	2005	December	2014	Index Record	End of Study	1			8.96
California excluding SF/SJM/LA - 2000+	65998722	1	Chronic Myeloid Leukemia	Yes	None/Unknown	109	Alive	20-24 years	9863	9863/3: Chronic myeloid leukemia, NOS	9863/3: Chronic myeloid leukemia, NOS	22	November	2005	December	2014	Index Record	End of Study	1			8.96
California excluding SF/SJM/LA - 2000+	65998850	1	Chronic Myeloid Leukemia	Yes	None/Unknown	109	Alive	50-54 years	9863	9863/3: Chronic myeloid leukemia, NOS	9863/3: Chronic myeloid leukemia, NOS	51	November	2005	December	2014	Index Record	End of Study	1			8.96
California excluding SF/SJM/LA - 2000+	67236612	1	Chronic Myeloid Leukemia	Yes	None/Unknown	109	Alive	45-49 years	9875	9875/3: Chronic myelogenous leukemia, BCR-ABL1 positive	9875/3: Chronic myelogenous leukemia, BCR-ABL1 positive	48	October	2005	December	2014	Index Record		1
California excluding SF/SJM/LA - 2000+	70048508	1	Chronic Myeloid Leukemia	Yes	None/Unknown	109	Alive	55-59 years	9863	9863/3: Chronic myeloid leukemia, NOS	9863/3: Chronic myeloid leukemia, NOS	59	November	2005	December	2014	Index Record	End of Study	1			8.96
Kentucky - 2000+	76022359	1	Chronic Myeloid Leukemia	Yes	None/Unknown	109	Alive	25-29 years	9863	9863/3: Chronic myeloid leukemia, NOS	9863/3: Chronic myeloid leukemia, NOS	28	November	2005	December	2014	Index Record	End of Study	1			8.96
Louisiana - 2000+	79052797	1	Chronic Myeloid Leukemia	Yes	None/Unknown	109	Alive	45-49 years	9863	9863/3: Chronic myeloid leukemia, NOS	9863/3: Chronic myeloid leukemia, NOS	45	November	2005	December	2014	Index Record	End of Study	1			8.96
New Jersey - 2000+	90198321	1	Chronic Myeloid Leukemia	Yes	None/Unknown	109	Alive	45-49 years	9863	9863/3: Chronic myeloid leukemia, NOS	9863/3: Chronic myeloid leukemia, NOS	49	April	2002	June	2011	Index Record	Lost to Follow-up	1			9
New Jersey - 2000+	91443278	1	Chronic Myeloid Leukemia	Yes	None/Unknown	109	Alive	55-59 years	9863	9863/3: Chronic myeloid leukemia, NOS	9863/3: Chronic myeloid leukemia, NOS	55	March	2005	May	2014	Index Record	Lost to Follow-up	1			9
New Jersey - 2000+	91500854	1	Chronic Myeloid Leukemia	Yes	None/Unknown	109	Alive	45-49 years	9863	9863/3: Chronic myeloid leukemia, NOS	9863/3: Chronic myeloid leukemia, NOS	49	September	2005	November	2014	Index Record	Lost to Follow-up	1			9
New Jersey - 2000+	93705467	1	Chronic Myeloid Leukemia	Yes	None/Unknown	109	Alive	40-44 years	9863	9863/3: Chronic myeloid leukemia, NOS	9863/3: Chronic myeloid leukemia, NOS	42	November	2005	December	2014	Index Record	End of Study	1			8.96
Greater Georgia - 2000+	97125280	1	Chronic Myeloid Leukemia	Yes	None/Unknown	109	Dead	55-59 years	9863	9863/3: Chronic myeloid leukemia, NOS	9863/3: Chronic myeloid leukemia, NOS	55	October	2003	December	2012	Index Record		1
San Francisco-Oakland SMSA - 2000+	4517034	1	Chronic Myeloid Leukemia	Yes	None/Unknown	108	Alive	40-44 years	9863	9863/3: Chronic myeloid leukemia, NOS	9863/3: Chronic myeloid leukemia, NOS	40	December	2005	December	2014	Index Record	End of Study	1			8.87
San Francisco-Oakland SMSA - 2000+	4530550	1	Chronic Myeloid Leukemia	Yes	None/Unknown	108	Alive	30-34 years	9875	9875/3: Chronic myelogenous leukemia, BCR-ABL1 positive	9875/3: Chronic myelogenous leukemia, BCR-ABL1 positive	32	December	2005	December	2014	Index Record	End of Study	1			8.87
Detroit (Metropolitan) - 2000+	18775665	1	Chronic Myeloid Leukemia	Yes	None/Unknown	108	Alive	40-44 years	9875	9875/3: Chronic myelogenous leukemia, BCR-ABL1 positive	9875/3: Chronic myelogenous leukemia, BCR-ABL1 positive	43	December	2005	December	2014	Index Record	End of Study	1			8.87
Detroit (Metropolitan) - 2000+	18810074	1	Chronic Myeloid Leukemia	Yes	None/Unknown	108	Alive	40-44 years	9875	9875/3: Chronic myelogenous leukemia, BCR-ABL1 positive	9875/3: Chronic myelogenous leukemia, BCR-ABL1 positive	44	December	2005	December	2014	Index Record	End of Study	1			8.87
Seattle (Puget Sound) - 2000+	35027805	1	Chronic Myeloid Leukemia	Yes	None/Unknown	108	Alive	50-54 years	9875	9875/3: Chronic myelogenous leukemia, BCR-ABL1 positive	9875/3: Chronic myelogenous leukemia, BCR-ABL1 positive	51	December	2005	December	2014	Index Record	End of Study	1			8.87
Utah - 2000+	38012314	1	Chronic Myeloid Leukemia	Yes	None/Unknown	108	Alive	80-84 years	9863	9863/3: Chronic myeloid leukemia, NOS	9863/3: Chronic myeloid leukemia, NOS	81	December	2005	December	2014	Index Record	End of Study	1			8.87
Atlanta (Metropolitan) - 2000+	40386131	1	Chronic Myeloid Leukemia	Yes	None/Unknown	108	Alive	50-54 years	9945	9945/3: Chronic myelomonocytic leukemia	9945/3: Chronic myelomonocytic leukemia	52	December	2005	December	2014	Index Record		1
Los Angeles - 2000+	49931544	1	Chronic Myeloid Leukemia	Yes	None/Unknown	108	Alive	35-39 years	9863	9863/3: Chronic myeloid leukemia, NOS	9863/3: Chronic myeloid leukemia, NOS	36	October	2004	November	2013	Index Record	Lost to Follow-up	1			8.92
Los Angeles - 2000+	50813206	1	Chronic Myeloid Leukemia	Yes	None/Unknown	108	Alive	50-54 years	9863	9863/3: Chronic myeloid leukemia, NOS	9863/3: Chronic myeloid leukemia, NOS	53	October	2005	November	2014	Index Record	Lost to Follow-up	1			8.92
Rural Georgia - 2000+	54024232	1	Chronic Myeloid Leukemia	Yes	None/Unknown	108	Alive	75-79 years	9863	9863/3: Chronic myeloid leukemia, NOS	9863/3: Chronic myeloid leukemia, NOS	75	December	2005	December	2014	Index Record		1
California excluding SF/SJM/LA - 2000+	63370109	1	Chronic Myeloid Leukemia	Yes	None/Unknown	108	Dead	70-74 years	9863	9863/3: Chronic myeloid leukemia, NOS	9863/3: Chronic myeloid leukemia, NOS	74	June	2002	June	2011	Index Record	Death	1			8.83
California excluding SF/SJM/LA - 2000+	64501959	1	Chronic Myeloid Leukemia	Yes	None/Unknown	108	Dead	70-74 years	9945	9945/3: Chronic myelomonocytic leukemia	9945/3: Chronic myelomonocytic leukemia	74	November	2002	December	2011	Index Record		1
California excluding SF/SJM/LA - 2000+	65912814	1	Chronic Myeloid Leukemia	Yes	None/Unknown	108	Alive	35-39 years	9875	9875/3: Chronic myelogenous leukemia, BCR-ABL1 positive	9875/3: Chronic myelogenous leukemia, BCR-ABL1 positive	35	March	2005	March	2014	Index Record	Lost to Follow-up	1			8.83
California excluding SF/SJM/LA - 2000+	65965300	1	Chronic Myeloid Leukemia	Yes	None/Unknown	108	Alive	55-59 years	9875	9875/3: Chronic myelogenous leukemia, BCR-ABL1 positive	9875/3: Chronic myelogenous leukemia, BCR-ABL1 positive	56	June	2004	July	2013	Index Record	Lost to Follow-up	1			8.91
California excluding SF/SJM/LA - 2000+	65987922	1	Chronic Myeloid Leukemia	Yes	None/Unknown	108	Alive	55-59 years	9875	9875/3: Chronic myelogenous leukemia, BCR-ABL1 positive	9875/3: Chronic myelogenous leukemia, BCR-ABL1 positive	58	December	2005	December	2014	Index Record	End of Study	1			8.87
California excluding SF/SJM/LA - 2000+	65989995	1	Chronic Myeloid Leukemia	Yes	None/Unknown	108	Alive	25-29 years	9863	9863/3: Chronic myeloid leukemia, NOS	9863/3: Chronic myeloid leukemia, NOS	26	December	2005	December	2014	Index Record	End of Study	1			8.87
California excluding SF/SJM/LA - 2000+	65997689	1	Chronic Myeloid Leukemia	Yes	None/Unknown	108	Alive	55-59 years	9863	9863/3: Chronic myeloid leukemia, NOS	9863/3: Chronic myeloid leukemia, NOS	59	December	2005	December	2014	Index Record	End of Study	1			8.87
California excluding SF/SJM/LA - 2000+	66003496	1	Chronic Myeloid Leukemia	Yes	None/Unknown	108	Alive	50-54 years	9863	9863/3: Chronic myeloid leukemia, NOS	9863/3: Chronic myeloid leukemia, NOS	50	December	2005	December	2014	Index Record	End of Study	1			8.87
California excluding SF/SJM/LA - 2000+	66007807	1	Chronic Myeloid Leukemia	Yes	None/Unknown	108	Alive	35-39 years	9863	9863/3: Chronic myeloid leukemia, NOS	9863/3: Chronic myeloid leukemia, NOS	36	December	2005	December	2014	Index Record	End of Study	1			8.87
California excluding SF/SJM/LA - 2000+	66009114	1	Chronic Myeloid Leukemia	Yes	None/Unknown	108	Alive	30-34 years	9863	9863/3: Chronic myeloid leukemia, NOS	9863/3: Chronic myeloid leukemia, NOS	30	December	2005	December	2014	Index Record	End of Study	1			8.87
California excluding SF/SJM/LA - 2000+	66021722	1	Chronic Myeloid Leukemia	Yes	None/Unknown	108	Alive	35-39 years	9863	9863/3: Chronic myeloid leukemia, NOS	9863/3: Chronic myeloid leukemia, NOS	36	December	2005	December	2014	Index Record	End of Study	1			8.87
California excluding SF/SJM/LA - 2000+	66081599	1	Chronic Myeloid Leukemia	Yes	None/Unknown	108	Alive	45-49 years	9863	9863/3: Chronic myeloid leukemia, NOS	9863/3: Chronic myeloid leukemia, NOS	48	December	2005	December	2014	Index Record	Lost to Follow-up	1			8.83
California excluding SF/SJM/LA - 2000+	68705854	1	Chronic Myeloid Leukemia	Yes	None/Unknown	108	Alive	55-59 years	9875	9875/3: Chronic myelogenous leukemia, BCR-ABL1 positive	9875/3: Chronic myelogenous leukemia, BCR-ABL1 positive	59	December	2005	December	2014	Index Record	End of Study	1			8.87
Kentucky - 2000+	75127752	1	Chronic Myeloid Leukemia	Yes	None/Unknown	108	Dead	60-64 years	9863	9863/3: Chronic myeloid leukemia, NOS	9863/3: Chronic myeloid leukemia, NOS	61	February	2003	March	2012	Index Record	Death	1			8.92
Kentucky - 2000+	75211708	1	Chronic Myeloid Leukemia	Yes	None/Unknown	108	Alive	55-59 years	9875	9875/3: Chronic myelogenous leukemia, BCR-ABL1 positive	9875/3: Chronic myelogenous leukemia, BCR-ABL1 positive	58	December	2005	December	2014	Index Record	End of Study	1			8.87
Kentucky - 2000+	76013330	1	Chronic Myeloid Leukemia	Yes	None/Unknown	108	Alive	35-39 years	9863	9863/3: Chronic myeloid leukemia, NOS	9863/3: Chronic myeloid leukemia, NOS	35	December	2005	December	2014	Index Record		1
Kentucky - 2000+	76013390	1	Chronic Myeloid Leukemia	Yes	None/Unknown	108	Alive	40-44 years	9863	9863/3: Chronic myeloid leukemia, NOS	9863/3: Chronic myeloid leukemia, NOS	44	December	2005	December	2014	Index Record	End of Study	1			8.87
Louisiana - 2000+	80088554	1	Chronic Myeloid Leukemia	Yes	None/Unknown	108	Alive	50-54 years	9863	9863/3: Chronic myeloid leukemia, NOS	9863/3: Chronic myeloid leukemia, NOS	51	December	2005	December	2014	Index Record	End of Study	1			8.87
New Jersey - 2000+	91359233	1	Chronic Myeloid Leukemia	Yes	None/Unknown	108	Alive	70-74 years	9863	9863/3: Chronic myeloid leukemia, NOS	9863/3: Chronic myeloid leukemia, NOS	70	April	2005	May	2014	Index Record	Lost to Follow-up	1			8.91
New Jersey - 2000+	91500803	1	Chronic Myeloid Leukemia	Yes	None/Unknown	108	Alive	50-54 years	9863	9863/3: Chronic myeloid leukemia, NOS	9863/3: Chronic myeloid leukemia, NOS	54	October	2005	November	2014	Index Record	Lost to Follow-up	1			8.92
New Jersey - 2000+	92618601	1	Chronic Myeloid Leukemia	Yes	None/Unknown	108	Alive	35-39 years	9863	9863/3: Chronic myeloid leukemia, NOS	9863/3: Chronic myeloid leukemia, NOS	35	December	2005	December	2014	Index Record	End of Study	1			8.87
New Jersey - 2000+	93832648	1	Chronic Myeloid Leukemia	Yes	None/Unknown	108	Alive	50-54 years	9875	9875/3: Chronic myelogenous leukemia, BCR-ABL1 positive	9875/3: Chronic myelogenous leukemia, BCR-ABL1 positive	53	March	2005	April	2014	Index Record		1
Greater Georgia - 2000+	97064113	1	Chronic Myeloid Leukemia	Yes	None/Unknown	108	Alive	35-39 years	9863	9863/3: Chronic myeloid leukemia, NOS	9863/3: Chronic myeloid leukemia, NOS	39	December	2005	December	2014	Index Record	End of Study	1			8.87
Greater Georgia - 2000+	97101986	1	Chronic Myeloid Leukemia	Yes	None/Unknown	108	Alive	75-79 years	9863	9863/3: Chronic myeloid leukemia, NOS	9863/3: Chronic myeloid leukemia, NOS	75	December	2005	December	2014	Index Record	End of Study	1			8.87
Greater Georgia - 2000+	98215441	1	Chronic Myeloid Leukemia	Yes	None/Unknown	108	Alive	70-74 years	9863	9863/3: Chronic myeloid leukemia, NOS	9863/3: Chronic myeloid leukemia, NOS	70	December	2005	December	2014	Index Record	End of Study	1			8.87
San Francisco-Oakland SMSA - 2000+	4516436	1	Chronic Myeloid Leukemia	Yes	None/Unknown	107	Alive	20-24 years	9863	9863/3: Chronic myeloid leukemia, NOS	9863/3: Chronic myeloid leukemia, NOS	24	January	2006	December	2014	Index Record	End of Study	1			8.8
San Francisco-Oakland SMSA - 2000+	4527800	1	Chronic Myeloid Leukemia	Yes	None/Unknown	107	Alive	75-79 years	9875	9875/3: Chronic myelogenous leukemia, BCR-ABL1 positive	9875/3: Chronic myelogenous leukemia, BCR-ABL1 positive	75	January	2006	December	2014	Index Record	End of Study	1			8.8
San Francisco-Oakland SMSA - 2000+	5340988	1	Chronic Myeloid Leukemia	Yes	None/Unknown	107	Alive	45-49 years	9863	9863/3: Chronic myeloid leukemia, NOS	9863/3: Chronic myeloid leukemia, NOS	49	January	2006	December	2014	Index Record	End of Study	1			8.8
Connecticut - 2000+	11788254	1	Chronic Myeloid Leukemia	Yes	None/Unknown	107	Alive	45-49 years	9875	9875/3: Chronic myelogenous leukemia, BCR-ABL1 positive	9875/3: Chronic myelogenous leukemia, BCR-ABL1 positive	49	January	2006	December	2014	Index Record	End of Study	1			8.8
Connecticut - 2000+	13049432	1	Chronic Myeloid Leukemia	Yes	None/Unknown	107	Alive	55-59 years	9863	9863/3: Chronic myeloid leukemia, NOS	9863/3: Chronic myeloid leukemia, NOS	59	January	2006	December	2014	Index Record	End of Study	1			8.8
Detroit (Metropolitan) - 2000+	18805810	1	Chronic Myeloid Leukemia	Yes	None/Unknown	107	Alive	30-34 years	9863	9863/3: Chronic myeloid leukemia, NOS	9863/3: Chronic myeloid leukemia, NOS	31	January	2006	December	2014	Index Record	End of Study	1			8.8
Detroit (Metropolitan) - 2000+	18808272	1	Chronic Myeloid Leukemia	Yes	None/Unknown	107	Alive	30-34 years	9863	9863/3: Chronic myeloid leukemia, NOS	9863/3: Chronic myeloid leukemia, NOS	33	January	2006	December	2014	Index Record	End of Study	1			8.8
Detroit (Metropolitan) - 2000+	18821554	1	Chronic Myeloid Leukemia	Yes	None/Unknown	107	Alive	30-34 years	9863	9863/3: Chronic myeloid leukemia, NOS	9863/3: Chronic myeloid leukemia, NOS	30	January	2006	December	2014	Index Record	End of Study	1			8.8
Detroit (Metropolitan) - 2000+	18852759	1	Chronic Myeloid Leukemia	Yes	None/Unknown	107	Alive	60-64 years	9875	9875/3: Chronic myelogenous leukemia, BCR-ABL1 positive	9875/3: Chronic myelogenous leukemia, BCR-ABL1 positive	62	January	2006	December	2014	Index Record	End of Study	1			8.8
Iowa - 2000+	26137208	1	Chronic Myeloid Leukemia	Yes	None/Unknown	107	Dead	75-79 years	9863	9863/3: Chronic myeloid leukemia, NOS	9863/3: Chronic myeloid leukemia, NOS	79	September	2003	September	2012	Index Record	Death	1			8.84
Iowa - 2000+	26162469	1	Chronic Myeloid Leukemia	Yes	None/Unknown	107	Alive	35-39 years	9863	9863/3: Chronic myeloid leukemia, NOS	9863/3: Chronic myeloid leukemia, NOS	35	January	2006	December	2014	Index Record	End of Study	1			8.8
Iowa - 2000+	26168912	1	Chronic Myeloid Leukemia	Yes	None/Unknown	107	Alive	55-59 years	9863	9863/3: Chronic myeloid leukemia, NOS	9863/3: Chronic myeloid leukemia, NOS	56	August	2005	August	2014	Index Record	Lost to Follow-up	1			8.83
New Mexico - 2000+	29612642	1	Chronic Myeloid Leukemia	Yes	None/Unknown	107	Alive	65-69 years	9863	9863/3: Chronic myeloid leukemia, NOS	9863/3: Chronic myeloid leukemia, NOS	69	January	2006	December	2014	Index Record	End of Study	1			8.8
Seattle (Puget Sound) - 2000+	35030648	1	Chronic Myeloid Leukemia	Yes	None/Unknown	107	Alive	35-39 years	9863	9863/3: Chronic myeloid leukemia, NOS	9863/3: Chronic myeloid leukemia, NOS	37	January	2006	December	2014	Index Record	End of Study	1			8.8
Utah - 2000+	38012776	1	Chronic Myeloid Leukemia	Yes	None/Unknown	107	Alive	45-49 years	9863	9863/3: Chronic myeloid leukemia, NOS	9863/3: Chronic myeloid leukemia, NOS	48	January	2006	December	2014	Index Record		1
Atlanta (Metropolitan) - 2000+	40394740	1	Chronic Myeloid Leukemia	Yes	None/Unknown	107	Alive	55-59 years	9863	9863/3: Chronic myeloid leukemia, NOS	9863/3: Chronic myeloid leukemia, NOS	57	January	2006	December	2014	Index Record	End of Study	1			8.8
Atlanta (Metropolitan) - 2000+	41365209	1	Chronic Myeloid Leukemia	Yes	None/Unknown	107	Alive	75-79 years	9863	9863/3: Chronic myeloid leukemia, NOS	9863/3: Chronic myeloid leukemia, NOS	75	January	2006	December	2014	Index Record	End of Study	1			8.8
Los Angeles - 2000+	50872414	1	Chronic Myeloid Leukemia	Yes	None/Unknown	107	Alive	75-79 years	9863	9863/3: Chronic myeloid leukemia, NOS	9863/3: Chronic myeloid leukemia, NOS	79	November	2005	November	2014	Index Record	Lost to Follow-up	1			8.83
Los Angeles - 2000+	50903076	1	Chronic Myeloid Leukemia	Yes	None/Unknown	107	Alive	40-44 years	9863	9863/3: Chronic myeloid leukemia, NOS	9863/3: Chronic myeloid leukemia, NOS	40	August	2005	July	2014	Index Record	Lost to Follow-up	1			8.75
Los Angeles - 2000+	51045671	1	Chronic Myeloid Leukemia	Yes	None/Unknown	107	Alive	55-59 years	9863	9863/3: Chronic myeloid leukemia, NOS	9863/3: Chronic myeloid leukemia, NOS	58	November	2005	November	2014	Index Record	Lost to Follow-up	1			8.83
Los Angeles - 2000+	53031411	1	Chronic Myeloid Leukemia	Yes	None/Unknown	107	Alive	40-44 years	9875	9875/3: Chronic myelogenous leukemia, BCR-ABL1 positive	9875/3: Chronic myelogenous leukemia, BCR-ABL1 positive	44	July	2005	June	2014	Index Record	Lost to Follow-up	1			8.75
California excluding SF/SJM/LA - 2000+	64737672	1	Chronic Myeloid Leukemia	Yes	None/Unknown	107	Dead	40-44 years	9863	9863/3: Chronic myeloid leukemia, NOS	9863/3: Chronic myeloid leukemia, NOS	42	September	2004	September	2013	Index Record	Death	1			8.83
California excluding SF/SJM/LA - 2000+	66015935	1	Chronic Myeloid Leukemia	Yes	None/Unknown	107	Alive	55-59 years	9945	9945/3: Chronic myelomonocytic leukemia	9945/3: Chronic myelomonocytic leukemia	59	January	2006	December	2014	Index Record	End of Study	1			8.8
California excluding SF/SJM/LA - 2000+	66024209	1	Chronic Myeloid Leukemia	Yes	None/Unknown	107	Alive	75-79 years	9863	9863/3: Chronic myeloid leukemia, NOS	9863/3: Chronic myeloid leukemia, NOS	79	January	2006	December	2014	Index Record	End of Study	1			8.8
California excluding SF/SJM/LA - 2000+	66044050	1	Chronic Myeloid Leukemia	Yes	None/Unknown	107	Alive	50-54 years	9863	9863/3: Chronic myeloid leukemia, NOS	9863/3: Chronic myeloid leukemia, NOS	52	January	2006	December	2014	Index Record	End of Study	1			8.8
California excluding SF/SJM/LA - 2000+	66045408	1	Chronic Myeloid Leukemia	Yes	None/Unknown	107	Alive	55-59 years	9863	9863/3: Chronic myeloid leukemia, NOS	9863/3: Chronic myeloid leukemia, NOS	59	January	2006	December	2014	Index Record	End of Study	1			8.8
California excluding SF/SJM/LA - 2000+	67308417	1	Chronic Myeloid Leukemia	Yes	None/Unknown	107	Alive	50-54 years	9863	9863/3: Chronic myeloid leukemia, NOS	9863/3: Chronic myeloid leukemia, NOS	54	January	2006	December	2014	Index Record	End of Study	1			8.8
California excluding SF/SJM/LA - 2000+	71524287	1	Chronic Myeloid Leukemia	Yes	None/Unknown	107	Dead	65-69 years	9863	9863/3: Chronic myeloid leukemia, NOS	9863/3: Chronic myeloid leukemia, NOS	69	July	2005	June	2014	Index Record	Death	1			8.75
Kentucky - 2000+	76004580	1	Chronic Myeloid Leukemia	Yes	None/Unknown	107	Dead	75-79 years	9875	9875/3: Chronic myelogenous leukemia, BCR-ABL1 positive	9875/3: Chronic myelogenous leukemia, BCR-ABL1 positive	76	October	2004	September	2013	Index Record	Death	1			8.75
Louisiana - 2000+	78166636	1	Chronic Myeloid Leukemia	Yes	None/Unknown	107	Alive	75-79 years	9863	9863/3: Chronic myeloid leukemia, NOS	9863/3: Chronic myeloid leukemia, NOS	78	January	2006	December	2014	Index Record	End of Study	1			8.8
Louisiana - 2000+	78169367	1	Chronic Myeloid Leukemia	Yes	None/Unknown	107	Alive	25-29 years	9863	9863/3: Chronic myeloid leukemia, NOS	9863/3: Chronic myeloid leukemia, NOS	25	January	2006	December	2014	Index Record		1
Louisiana - 2000+	79104630	1	Chronic Myeloid Leukemia	Yes	None/Unknown	107	Dead	65-69 years	9875	9875/3: Chronic myelogenous leukemia, BCR-ABL1 positive	9875/3: Chronic myelogenous leukemia, BCR-ABL1 positive	69	February	2002	January	2011	Index Record	Death	1			8.75
Louisiana - 2000+	79121451	1	Chronic Myeloid Leukemia	Yes	None/Unknown	107	Alive	50-54 years	9863	9863/3: Chronic myeloid leukemia, NOS	9863/3: Chronic myeloid leukemia, NOS	53	January	2006	December	2014	Index Record	End of Study	1			8.8
Louisiana - 2000+	81090003	1	Chronic Myeloid Leukemia	Yes	None/Unknown	107	Alive	70-74 years	9863	9863/3: Chronic myeloid leukemia, NOS	9863/3: Chronic myeloid leukemia, NOS	74	January	2006	December	2014	Index Record	End of Study	1			8.8
New Jersey - 2000+	90228774	1	Chronic Myeloid Leukemia	Yes	None/Unknown	107	Dead	50-54 years	9863	9863/3: Chronic myeloid leukemia, NOS	9863/3: Chronic myeloid leukemia, NOS	51	April	2002	March	2011	Index Record	Death	1			8.75
New Jersey - 2000+	91406847	1	Chronic Myeloid Leukemia	Yes	None/Unknown	107	Alive	45-49 years	9863	9863/3: Chronic myeloid leukemia, NOS	9863/3: Chronic myeloid leukemia, NOS	47	January	2006	December	2014	Index Record	End of Study	1			8.8
New Jersey - 2000+	91455099	1	Chronic Myeloid Leukemia	Yes	None/Unknown	107	Alive	50-54 years	9863	9863/3: Chronic myeloid leukemia, NOS	9863/3: Chronic myeloid leukemia, NOS	50	November	2005	November	2014	Index Record	Lost to Follow-up	1			8.83
New Jersey - 2000+	91467336	1	Chronic Myeloid Leukemia	Yes	None/Unknown	107	Alive	35-39 years	9875	9875/3: Chronic myelogenous leukemia, BCR-ABL1 positive	9875/3: Chronic myelogenous leukemia, BCR-ABL1 positive	38	January	2006	December	2014	Index Record		1
New Jersey - 2000+	91493124	1	Chronic Myeloid Leukemia	Yes	None/Unknown	107	Alive	60-64 years	9863	9863/3: Chronic myeloid leukemia, NOS	9863/3: Chronic myeloid leukemia, NOS	62	November	2005	November	2014	Index Record	Lost to Follow-up	1			8.83
New Jersey - 2000+	92511208	1	Chronic Myeloid Leukemia	Yes	None/Unknown	107	Alive	30-34 years	9863	9863/3: Chronic myeloid leukemia, NOS	9863/3: Chronic myeloid leukemia, NOS	30	January	2006	December	2014	Index Record		1
Greater Georgia - 2000+	97033919	1	Chronic Myeloid Leukemia	Yes	None/Unknown	107	Dead	35-39 years	9875	9875/3: Chronic myelogenous leukemia, BCR-ABL1 positive	9875/3: Chronic myelogenous leukemia, BCR-ABL1 positive	35	March	2005	March	2014	Index Record	Death	1			8.83
Greater Georgia - 2000+	97075901	1	Chronic Myeloid Leukemia	Yes	None/Unknown	107	Alive	60-64 years	9863	9863/3: Chronic myeloid leukemia, NOS	9863/3: Chronic myeloid leukemia, NOS	60	January	2006	December	2014	Index Record	End of Study	1			8.8
Greater Georgia - 2000+	97129081	1	Chronic Myeloid Leukemia	Yes	None/Unknown	107	Alive	50-54 years	9863	9863/3: Chronic myeloid leukemia, NOS	9863/3: Chronic myeloid leukemia, NOS	50	January	2006	December	2014	Index Record	End of Study	1			8.8
San Francisco-Oakland SMSA - 2000+	4535710	1	Chronic Myeloid Leukemia	Yes	None/Unknown	106	Alive	35-39 years	9863	9863/3: Chronic myeloid leukemia, NOS	9863/3: Chronic myeloid leukemia, NOS	39	February	2006	December	2014	Index Record	End of Study	1			8.71
San Francisco-Oakland SMSA - 2000+	4548419	1	Chronic Myeloid Leukemia	Yes	None/Unknown	106	Alive	35-39 years	9863	9863/3: Chronic myeloid leukemia, NOS	9863/3: Chronic myeloid leukemia, NOS	35	January	2006	December	2014	Index Record	End of Study	1			8.8
Connecticut - 2000+	11785407	1	Chronic Myeloid Leukemia	Yes	None/Unknown	106	Alive	50-54 years	9863	9863/3: Chronic myeloid leukemia, NOS	9863/3: Chronic myeloid leukemia, NOS	52	February	2006	December	2014	Index Record		1
Connecticut - 2000+	11786642	1	Chronic Myeloid Leukemia	Yes	None/Unknown	106	Alive	55-59 years	9863	9863/3: Chronic myeloid leukemia, NOS	9863/3: Chronic myeloid leukemia, NOS	59	February	2006	December	2014	Index Record	End of Study	1			8.71
Connecticut - 2000+	11787380	1	Chronic Myeloid Leukemia	Yes	None/Unknown	106	Alive	35-39 years	9863	9863/3: Chronic myeloid leukemia, NOS	9863/3: Chronic myeloid leukemia, NOS	35	February	2006	December	2014	Index Record	End of Study	1			8.71
Connecticut - 2000+	12968704	1	Chronic Myeloid Leukemia	Yes	None/Unknown	106	Alive	55-59 years	9863	9863/3: Chronic myeloid leukemia, NOS	9863/3: Chronic myeloid leukemia, NOS	56	February	2006	December	2014	Index Record	End of Study	1			8.71
Detroit (Metropolitan) - 2000+	18837407	1	Chronic Myeloid Leukemia	Yes	None/Unknown	106	Alive	65-69 years	9875	9875/3: Chronic myelogenous leukemia, BCR-ABL1 positive	9875/3: Chronic myelogenous leukemia, BCR-ABL1 positive	65	February	2006	December	2014	Index Record		1
Iowa - 2000+	26174841	1	Chronic Myeloid Leukemia	Yes	None/Unknown	106	Alive	40-44 years	9875	9875/3: Chronic myelogenous leukemia, BCR-ABL1 positive	9875/3: Chronic myelogenous leukemia, BCR-ABL1 positive	40	February	2006	December	2014	Index Record	End of Study	1			8.71
Iowa - 2000+	27118530	1	Chronic Myeloid Leukemia	Yes	None/Unknown	106	Alive	35-39 years	9875	9875/3: Chronic myelogenous leukemia, BCR-ABL1 positive	9875/3: Chronic myelogenous leukemia, BCR-ABL1 positive	38	February	2006	December	2014	Index Record	End of Study	1			8.71
New Mexico - 2000+	29714601	1	Chronic Myeloid Leukemia	Yes	None/Unknown	106	Alive	55-59 years	9863	9863/3: Chronic myeloid leukemia, NOS	9863/3: Chronic myeloid leukemia, NOS	57	April	2005	February	2014	Index Record	Lost to Follow-up	1			8.67
Seattle (Puget Sound) - 2000+	34185636	1	Chronic Myeloid Leukemia	Yes	None/Unknown	106	Dead	75-79 years	9863	9863/3: Chronic myeloid leukemia, NOS	9863/3: Chronic myeloid leukemia, NOS	79	September	2003	July	2012	Index Record	Death	1			8.67
Seattle (Puget Sound) - 2000+	34210874	1	Chronic Myeloid Leukemia	Yes	None/Unknown	106	Dead	65-69 years	9863	9863/3: Chronic myeloid leukemia, NOS	9863/3: Chronic myeloid leukemia, NOS	66	September	2003	August	2012	Index Record		1
Seattle (Puget Sound) - 2000+	35029789	1	Chronic Myeloid Leukemia	Yes	None/Unknown	106	Alive	75-79 years	9875	9875/3: Chronic myelogenous leukemia, BCR-ABL1 positive	9875/3: Chronic myelogenous leukemia, BCR-ABL1 positive	77	February	2006	December	2014	Index Record	End of Study	1			8.71
Seattle (Puget Sound) - 2000+	35034344	1	Chronic Myeloid Leukemia	Yes	None/Unknown	106	Alive	45-49 years	9875	9875/3: Chronic myelogenous leukemia, BCR-ABL1 positive	9875/3: Chronic myelogenous leukemia, BCR-ABL1 positive	45	February	2006	December	2014	Index Record	End of Study	1			8.71
Seattle (Puget Sound) - 2000+	35035534	1	Chronic Myeloid Leukemia	Yes	None/Unknown	106	Alive	25-29 years	9863	9863/3: Chronic myeloid leukemia, NOS	9863/3: Chronic myeloid leukemia, NOS	29	February	2006	December	2014	Index Record	End of Study	1			8.71
Seattle (Puget Sound) - 2000+	35040182	1	Chronic Myeloid Leukemia	Yes	None/Unknown	106	Alive	50-54 years	9875	9875/3: Chronic myelogenous leukemia, BCR-ABL1 positive	9875/3: Chronic myelogenous leukemia, BCR-ABL1 positive	52	February	2006	December	2014	Index Record	End of Study	1			8.71
Atlanta (Metropolitan) - 2000+	40335657	1	Chronic Myeloid Leukemia	Yes	None/Unknown	106	Alive	25-29 years	9863	9863/3: Chronic myeloid leukemia, NOS	9863/3: Chronic myeloid leukemia, NOS	26	May	2003	March	2012	Index Record	Lost to Follow-up	1			8.67
Atlanta (Metropolitan) - 2000+	40394819	1	Chronic Myeloid Leukemia	Yes	None/Unknown	106	Alive	40-44 years	9863	9863/3: Chronic myeloid leukemia, NOS	9863/3: Chronic myeloid leukemia, NOS	41	February	2006	December	2014	Index Record	End of Study	1			8.71
San Jose-Monterey - 2000+	44066124	1	Chronic Myeloid Leukemia	Yes	None/Unknown	106	Alive	70-74 years	9863	9863/3: Chronic myeloid leukemia, NOS	9863/3: Chronic myeloid leukemia, NOS	74	February	2006	December	2014	Index Record	End of Study	1			8.71
Los Angeles - 2000+	50837958	1	Chronic Myeloid Leukemia	Yes	None/Unknown	106	Alive	35-39 years	9875	9875/3: Chronic myelogenous leukemia, BCR-ABL1 positive	9875/3: Chronic myelogenous leukemia, BCR-ABL1 positive	39	February	2006	December	2014	Index Record	End of Study	1			8.71
Los Angeles - 2000+	50838922	1	Chronic Myeloid Leukemia	Yes	None/Unknown	106	Alive	55-59 years	9863	9863/3: Chronic myeloid leukemia, NOS	9863/3: Chronic myeloid leukemia, NOS	55	February	2006	December	2014	Index Record	End of Study	1			8.71
Los Angeles - 2000+	50843146	1	Chronic Myeloid Leukemia	Yes	None/Unknown	106	Alive	60-64 years	9875	9875/3: Chronic myelogenous leukemia, BCR-ABL1 positive	9875/3: Chronic myelogenous leukemia, BCR-ABL1 positive	64	February	2006	December	2014	Index Record	End of Study	1			8.71
Los Angeles - 2000+	50846710	1	Chronic Myeloid Leukemia	Yes	None/Unknown	106	Alive	50-54 years	9863	9863/3: Chronic myeloid leukemia, NOS	9863/3: Chronic myeloid leukemia, NOS	50	February	2006	December	2014	Index Record	End of Study	1			8.71
California excluding SF/SJM/LA - 2000+	64582073	1	Chronic Myeloid Leukemia	Yes	None/Unknown	106	Dead	40-44 years	9863	9863/3: Chronic myeloid leukemia, NOS	9863/3: Chronic myeloid leukemia, NOS	40	March	2003	January	2012	Index Record	Death	1			8.67
California excluding SF/SJM/LA - 2000+	65993790	1	Chronic Myeloid Leukemia	Yes	None/Unknown	106	Alive	35-39 years	9863	9863/3: Chronic myeloid leukemia, NOS	9863/3: Chronic myeloid leukemia, NOS	38	February	2006	December	2014	Index Record	End of Study	1			8.71
California excluding SF/SJM/LA - 2000+	65999638	1	Chronic Myeloid Leukemia	Yes	None/Unknown	106	Alive	40-44 years	9863	9863/3: Chronic myeloid leukemia, NOS	9863/3: Chronic myeloid leukemia, NOS	41	February	2006	December	2014	Index Record	End of Study	1			8.71
California excluding SF/SJM/LA - 2000+	66005262	1	Chronic Myeloid Leukemia	Yes	None/Unknown	106	Alive	40-44 years	9863	9863/3: Chronic myeloid leukemia, NOS	9863/3: Chronic myeloid leukemia, NOS	44	February	2006	December	2014	Index Record	End of Study	1			8.71
California excluding SF/SJM/LA - 2000+	66020260	1	Chronic Myeloid Leukemia	Yes	None/Unknown	106	Alive	45-49 years	9863	9863/3: Chronic myeloid leukemia, NOS	9863/3: Chronic myeloid leukemia, NOS	47	February	2006	December	2014	Index Record	End of Study	1			8.71
California excluding SF/SJM/LA - 2000+	66026354	1	Chronic Myeloid Leukemia	Yes	None/Unknown	106	Alive	80-84 years	9875	9875/3: Chronic myelogenous leukemia, BCR-ABL1 positive	9875/3: Chronic myelogenous leukemia, BCR-ABL1 positive	81	February	2006	December	2014	Index Record	End of Study	1			8.71
California excluding SF/SJM/LA - 2000+	66034481	1	Chronic Myeloid Leukemia	Yes	None/Unknown	106	Alive	50-54 years	9875	9875/3: Chronic myelogenous leukemia, BCR-ABL1 positive	9875/3: Chronic myelogenous leukemia, BCR-ABL1 positive	51	February	2006	December	2014	Index Record	End of Study	1			8.71
California excluding SF/SJM/LA - 2000+	66051284	1	Chronic Myeloid Leukemia	Yes	None/Unknown	106	Alive	30-34 years	9863	9863/3: Chronic myeloid leukemia, NOS	9863/3: Chronic myeloid leukemia, NOS	31	February	2006	December	2014	Index Record	End of Study	1			8.71
California excluding SF/SJM/LA - 2000+	66052850	1	Chronic Myeloid Leukemia	Yes	None/Unknown	106	Alive	45-49 years	9863	9863/3: Chronic myeloid leukemia, NOS	9863/3: Chronic myeloid leukemia, NOS	48	March	2006	December	2014	Index Record	End of Study	1			8.63
California excluding SF/SJM/LA - 2000+	67313608	1	Chronic Myeloid Leukemia	Yes	None/Unknown	106	Dead	70-74 years	9875	9875/3: Chronic myelogenous leukemia, BCR-ABL1 positive	9875/3: Chronic myelogenous leukemia, BCR-ABL1 positive	70	January	2004	December	2012	Index Record		1
California excluding SF/SJM/LA - 2000+	67435050	1	Chronic Myeloid Leukemia	Yes	None/Unknown	106	Alive	65-69 years	9863	9863/3: Chronic myeloid leukemia, NOS	9863/3: Chronic myeloid leukemia, NOS	68	February	2006	December	2014	Index Record	End of Study	1			8.71
Kentucky - 2000+	75220485	1	Chronic Myeloid Leukemia	Yes	None/Unknown	106	Alive	30-34 years	9863	9863/3: Chronic myeloid leukemia, NOS	9863/3: Chronic myeloid leukemia, NOS	30	February	2006	December	2014	Index Record	End of Study	1			8.71
Kentucky - 2000+	76037162	1	Chronic Myeloid Leukemia	Yes	None/Unknown	106	Alive	45-49 years	9863	9863/3: Chronic myeloid leukemia, NOS	9863/3: Chronic myeloid leukemia, NOS	49	February	2006	December	2014	Index Record	End of Study	1			8.71
Kentucky - 2000+	76040000	1	Chronic Myeloid Leukemia	Yes	None/Unknown	106	Alive	60-64 years	9875	9875/3: Chronic myelogenous leukemia, BCR-ABL1 positive	9875/3: Chronic myelogenous leukemia, BCR-ABL1 positive	61	February	2006	December	2014	Index Record	End of Study	1			8.71
Louisiana - 2000+	79161708	1	Chronic Myeloid Leukemia	Yes	None/Unknown	106	Alive	55-59 years	9863	9863/3: Chronic myeloid leukemia, NOS	9863/3: Chronic myeloid leukemia, NOS	56	February	2006	December	2014	Index Record	End of Study	1			8.71
New Jersey - 2000+	90346351	1	Chronic Myeloid Leukemia	Yes	None/Unknown	106	Dead	65-69 years	9863	9863/3: Chronic myeloid leukemia, NOS	9863/3: Chronic myeloid leukemia, NOS	65	March	2003	February	2012	Index Record	Death	1			8.76
New Jersey - 2000+	91411121	1	Chronic Myeloid Leukemia	Yes	None/Unknown	106	Alive	70-74 years	9863	9863/3: Chronic myeloid leukemia, NOS	9863/3: Chronic myeloid leukemia, NOS	70	July	2005	June	2014	Index Record	Lost to Follow-up	1			8.75
New Jersey - 2000+	91524519	1	Chronic Myeloid Leukemia	Yes	None/Unknown	106	Alive	40-44 years	9875	9875/3: Chronic myelogenous leukemia, BCR-ABL1 positive	9875/3: Chronic myelogenous leukemia, BCR-ABL1 positive	40	December	2005	November	2014	Index Record	Lost to Follow-up	1			8.75
Greater Georgia - 2000+	96205338	1	Chronic Myeloid Leukemia	Yes	None/Unknown	106	Alive	20-24 years	9863	9863/3: Chronic myeloid leukemia, NOS	9863/3: Chronic myeloid leukemia, NOS	20	June	2004	April	2013	Index Record	Lost to Follow-up	1			8.67
Greater Georgia - 2000+	97084664	1	Chronic Myeloid Leukemia	Yes	None/Unknown	106	Alive	60-64 years	9875	9875/3: Chronic myelogenous leukemia, BCR-ABL1 positive	9875/3: Chronic myelogenous leukemia, BCR-ABL1 positive	61	February	2006	December	2014	Index Record	End of Study	1			8.71
San Francisco-Oakland SMSA - 2000+	4548421	1	Chronic Myeloid Leukemia	Yes	None/Unknown	105	Alive	20-24 years	9863	9863/3: Chronic myeloid leukemia, NOS	9863/3: Chronic myeloid leukemia, NOS	20	March	2006	December	2014	Index Record		1
Connecticut - 2000+	11788217	1	Chronic Myeloid Leukemia	Yes	None/Unknown	105	Alive	45-49 years	9863	9863/3: Chronic myeloid leukemia, NOS	9863/3: Chronic myeloid leukemia, NOS	45	March	2006	December	2014	Index Record	End of Study	1			8.63
Detroit (Metropolitan) - 2000+	18819126	1	Chronic Myeloid Leukemia	Yes	None/Unknown	105	Alive	45-49 years	9863	9863/3: Chronic myeloid leukemia, NOS	9863/3: Chronic myeloid leukemia, NOS	48	March	2006	December	2014	Index Record		1
Detroit (Metropolitan) - 2000+	18826337	1	Chronic Myeloid Leukemia	Yes	None/Unknown	105	Alive	55-59 years	9875	9875/3: Chronic myelogenous leukemia, BCR-ABL1 positive	9875/3: Chronic myelogenous leukemia, BCR-ABL1 positive	57	March	2006	December	2014	Index Record	End of Study	1			8.63
Detroit (Metropolitan) - 2000+	19995884	1	Chronic Myeloid Leukemia	Yes	None/Unknown	105	Dead	70-74 years	9863	9863/3: Chronic myeloid leukemia, NOS	9863/3: Chronic myeloid leukemia, NOS	70	July	2005	April	2014	Index Record	Death	1			8.58
Seattle (Puget Sound) - 2000+	35030333	1	Chronic Myeloid Leukemia	Yes	None/Unknown	105	Alive	35-39 years	9875	9875/3: Chronic myelogenous leukemia, BCR-ABL1 positive	9875/3: Chronic myelogenous leukemia, BCR-ABL1 positive	36	March	2006	December	2014	Index Record	End of Study	1			8.63
Seattle (Puget Sound) - 2000+	35038657	1	Chronic Myeloid Leukemia	Yes	None/Unknown	105	Alive	65-69 years	9863	9863/3: Chronic myeloid leukemia, NOS	9863/3: Chronic myeloid leukemia, NOS	65	March	2006	December	2014	Index Record		1
Utah - 2000+	38084255	1	Chronic Myeloid Leukemia	Yes	None/Unknown	105	Alive	60-64 years	9863	9863/3: Chronic myeloid leukemia, NOS	9863/3: Chronic myeloid leukemia, NOS	60	March	2006	December	2014	Index Record	End of Study	1			8.63
Utah - 2000+	38093258	1	Chronic Myeloid Leukemia	Yes	None/Unknown	105	Alive	70-74 years	9863	9863/3: Chronic myeloid leukemia, NOS	9863/3: Chronic myeloid leukemia, NOS	73	March	2006	December	2014	Index Record	End of Study	1			8.63
Atlanta (Metropolitan) - 2000+	40391114	1	Chronic Myeloid Leukemia	Yes	None/Unknown	105	Alive	45-49 years	9863	9863/3: Chronic myeloid leukemia, NOS	9863/3: Chronic myeloid leukemia, NOS	49	March	2006	December	2014	Index Record	End of Study	1			8.63
Atlanta (Metropolitan) - 2000+	40394892	1	Chronic Myeloid Leukemia	Yes	None/Unknown	105	Alive	60-64 years	9875	9875/3: Chronic myelogenous leukemia, BCR-ABL1 positive	9875/3: Chronic myelogenous leukemia, BCR-ABL1 positive	61	March	2006	December	2014	Index Record		1
Atlanta (Metropolitan) - 2000+	41335084	1	Chronic Myeloid Leukemia	Yes	None/Unknown	105	Alive	35-39 years	9863	9863/3: Chronic myeloid leukemia, NOS	9863/3: Chronic myeloid leukemia, NOS	38	March	2006	December	2014	Index Record	End of Study	1			8.63
San Jose-Monterey - 2000+	44058741	1	Chronic Myeloid Leukemia	Yes	None/Unknown	105	Alive	30-34 years	9863	9863/3: Chronic myeloid leukemia, NOS	9863/3: Chronic myeloid leukemia, NOS	33	March	2006	December	2014	Index Record	End of Study	1			8.63
San Jose-Monterey - 2000+	44063569	1	Chronic Myeloid Leukemia	Yes	None/Unknown	105	Alive	35-39 years	9875	9875/3: Chronic myelogenous leukemia, BCR-ABL1 positive	9875/3: Chronic myelogenous leukemia, BCR-ABL1 positive	39	March	2006	December	2014	Index Record	End of Study	1			8.63
Los Angeles - 2000+	50843584	1	Chronic Myeloid Leukemia	Yes	None/Unknown	105	Alive	80-84 years	9863	9863/3: Chronic myeloid leukemia, NOS	9863/3: Chronic myeloid leukemia, NOS	80	March	2006	December	2014	Index Record	End of Study	1			8.63
Los Angeles - 2000+	50898770	1	Chronic Myeloid Leukemia	Yes	None/Unknown	105	Alive	55-59 years	9863	9863/3: Chronic myeloid leukemia, NOS	9863/3: Chronic myeloid leukemia, NOS	57	March	2006	December	2014	Index Record	End of Study	1			8.63
Los Angeles - 2000+	51920414	1	Chronic Myeloid Leukemia	Yes	None/Unknown	105	Alive	20-24 years	9863	9863/3: Chronic myeloid leukemia, NOS	9863/3: Chronic myeloid leukemia, NOS	23	March	2006	December	2014	Index Record	End of Study	1			8.63
California excluding SF/SJM/LA - 2000+	64757952	1	Chronic Myeloid Leukemia	Yes	None/Unknown	105	Alive	35-39 years	9863	9863/3: Chronic myeloid leukemia, NOS	9863/3: Chronic myeloid leukemia, NOS	37	February	2005	December	2013	Index Record	Lost to Follow-up	1			8.67
California excluding SF/SJM/LA - 2000+	66046626	1	Chronic Myeloid Leukemia	Yes	None/Unknown	105	Alive	60-64 years	9863	9863/3: Chronic myeloid leukemia, NOS	9863/3: Chronic myeloid leukemia, NOS	61	March	2006	December	2014	Index Record	End of Study	1			8.63
California excluding SF/SJM/LA - 2000+	66071314	1	Chronic Myeloid Leukemia	Yes	None/Unknown	105	Alive	20-24 years	9875	9875/3: Chronic myelogenous leukemia, BCR-ABL1 positive	9875/3: Chronic myelogenous leukemia, BCR-ABL1 positive	24	March	2006	December	2014	Index Record	End of Study	1			8.63
California excluding SF/SJM/LA - 2000+	66119676	1	Chronic Myeloid Leukemia	Yes	None/Unknown	105	Alive	30-34 years	9863	9863/3: Chronic myeloid leukemia, NOS	9863/3: Chronic myeloid leukemia, NOS	30	March	2006	December	2014	Index Record	End of Study	1			8.63
Kentucky - 2000+	76032904	1	Chronic Myeloid Leukemia	Yes	None/Unknown	105	Alive	50-54 years	9863	9863/3: Chronic myeloid leukemia, NOS	9863/3: Chronic myeloid leukemia, NOS	53	March	2006	December	2014	Index Record	End of Study	1			8.63
Kentucky - 2000+	76075091	1	Chronic Myeloid Leukemia	Yes	None/Unknown	105	Alive	55-59 years	9875	9875/3: Chronic myelogenous leukemia, BCR-ABL1 positive	9875/3: Chronic myelogenous leukemia, BCR-ABL1 positive	56	March	2006	December	2014	Index Record	End of Study	1			8.63
Kentucky - 2000+	76159364	1	Chronic Myeloid Leukemia	Yes	None/Unknown	105	Alive	55-59 years	9863	9863/3: Chronic myeloid leukemia, NOS	9863/3: Chronic myeloid leukemia, NOS	55	March	2006	December	2014	Index Record	End of Study	1			8.63
Louisiana - 2000+	78123979	1	Chronic Myeloid Leukemia	Yes	None/Unknown	105	Dead	50-54 years	9863	9863/3: Chronic myeloid leukemia, NOS	9863/3: Chronic myeloid leukemia, NOS	53	May	2003	March	2012	Index Record	Death	1			8.67
New Jersey - 2000+	91374191	1	Chronic Myeloid Leukemia	Yes	None/Unknown	105	Alive	45-49 years	9863	9863/3: Chronic myeloid leukemia, NOS	9863/3: Chronic myeloid leukemia, NOS	46	June	2005	April	2014	Index Record	Lost to Follow-up	1			8.67
New Jersey - 2000+	95045202	1	Chronic Myeloid Leukemia	Yes	None/Unknown	105	Alive	60-64 years	9863	9863/3: Chronic myeloid leukemia, NOS	9863/3: Chronic myeloid leukemia, NOS	64	March	2006	December	2014	Index Record	End of Study	1			8.63
Greater Georgia - 2000+	99062731	1	Chronic Myeloid Leukemia	Yes	None/Unknown	105	Alive	40-44 years	9863	9863/3: Chronic myeloid leukemia, NOS	9863/3: Chronic myeloid leukemia, NOS	41	March	2006	December	2014	Index Record	End of Study	1			8.63
Connecticut - 2000+	11784850	1	Chronic Myeloid Leukemia	Yes	None/Unknown	104	Alive	35-39 years	9863	9863/3: Chronic myeloid leukemia, NOS	9863/3: Chronic myeloid leukemia, NOS	38	April	2006	December	2014	Index Record	End of Study	1			8.55
Connecticut - 2000+	11786329	1	Chronic Myeloid Leukemia	Yes	None/Unknown	104	Alive	40-44 years	9875	9875/3: Chronic myelogenous leukemia, BCR-ABL1 positive	9875/3: Chronic myelogenous leukemia, BCR-ABL1 positive	43	April	2006	December	2014	Index Record	End of Study	1			8.55
Detroit (Metropolitan) - 2000+	18815505	1	Chronic Myeloid Leukemia	Yes	None/Unknown	104	Alive	20-24 years	9863	9863/3: Chronic myeloid leukemia, NOS	9863/3: Chronic myeloid leukemia, NOS	23	April	2006	December	2014	Index Record	End of Study	1			8.55
Hawaii - 2000+	22076608	1	Chronic Myeloid Leukemia	Yes	None/Unknown	104	Alive	50-54 years	9875	9875/3: Chronic myelogenous leukemia, BCR-ABL1 positive	9875/3: Chronic myelogenous leukemia, BCR-ABL1 positive	51	April	2006	December	2014	Index Record	End of Study	1			8.55
Iowa - 2000+	26179213	1	Chronic Myeloid Leukemia	Yes	None/Unknown	104	Alive	45-49 years	9863	9863/3: Chronic myeloid leukemia, NOS	9863/3: Chronic myeloid leukemia, NOS	48	April	2006	December	2014	Index Record	End of Study	1			8.55
Utah - 2000+	38093263	1	Chronic Myeloid Leukemia	Yes	None/Unknown	104	Alive	80-84 years	9863	9863/3: Chronic myeloid leukemia, NOS	9863/3: Chronic myeloid leukemia, NOS	83	April	2006	December	2014	Index Record	End of Study	1			8.55
Atlanta (Metropolitan) - 2000+	40388041	1	Chronic Myeloid Leukemia	Yes	None/Unknown	104	Dead	60-64 years	9863	9863/3: Chronic myeloid leukemia, NOS	9863/3: Chronic myeloid leukemia, NOS	60	December	2005	September	2014	Index Record	Death	1			8.58
Atlanta (Metropolitan) - 2000+	40399827	1	Chronic Myeloid Leukemia	Yes	None/Unknown	104	Alive	40-44 years	9863	9863/3: Chronic myeloid leukemia, NOS	9863/3: Chronic myeloid leukemia, NOS	42	April	2006	December	2014	Index Record	End of Study	1			8.55
San Jose-Monterey - 2000+	44024512	1	Chronic Myeloid Leukemia	Yes	None/Unknown	104	Dead	35-39 years	9875	9875/3: Chronic myelogenous leukemia, BCR-ABL1 positive	9875/3: Chronic myelogenous leukemia, BCR-ABL1 positive	36	May	2003	January	2012	Index Record	Death	1			8.5
Los Angeles - 2000+	50868505	1	Chronic Myeloid Leukemia	Yes	None/Unknown	104	Alive	65-69 years	9863	9863/3: Chronic myeloid leukemia, NOS	9863/3: Chronic myeloid leukemia, NOS	66	May	2006	December	2014	Index Record	End of Study	1			8.46
Los Angeles - 2000+	50898792	1	Chronic Myeloid Leukemia	Yes	None/Unknown	104	Alive	35-39 years	9863	9863/3: Chronic myeloid leukemia, NOS	9863/3: Chronic myeloid leukemia, NOS	37	April	2006	December	2014	Index Record	End of Study	1			8.55
California excluding SF/SJM/LA - 2000+	64694509	1	Chronic Myeloid Leukemia	Yes	None/Unknown	104	Dead	50-54 years	9945	9945/3: Chronic myelomonocytic leukemia	9945/3: Chronic myelomonocytic leukemia	53	August	2004	April	2013	Index Record	Death	1			8.5
California excluding SF/SJM/LA - 2000+	65950357	1	Chronic Myeloid Leukemia	Yes	None/Unknown	104	Alive	50-54 years	9875	9875/3: Chronic myelogenous leukemia, BCR-ABL1 positive	9875/3: Chronic myelogenous leukemia, BCR-ABL1 positive	52	September	2005	June	2014	Index Record	Lost to Follow-up	1			8.58
California excluding SF/SJM/LA - 2000+	66058402	1	Chronic Myeloid Leukemia	Yes	None/Unknown	104	Alive	60-64 years	9876	9876/3: Atypical chronic myeloid leukemia, BCR-ABL1 negative	9876/3: Atypical chronic myeloid leukemia, BCR-ABL1 negative	61	April	2006	December	2014	Index Record	End of Study	1			8.55
California excluding SF/SJM/LA - 2000+	66083591	1	Chronic Myeloid Leukemia	Yes	None/Unknown	104	Alive	20-24 years	9863	9863/3: Chronic myeloid leukemia, NOS	9863/3: Chronic myeloid leukemia, NOS	21	April	2006	December	2014	Index Record	End of Study	1			8.55
Kentucky - 2000+	76044141	1	Chronic Myeloid Leukemia	Yes	None/Unknown	104	Alive	35-39 years	9875	9875/3: Chronic myelogenous leukemia, BCR-ABL1 positive	9875/3: Chronic myelogenous leukemia, BCR-ABL1 positive	39	May	2006	December	2014	Index Record	End of Study	1			8.46
Louisiana - 2000+	79122730	1	Chronic Myeloid Leukemia	Yes	None/Unknown	104	Alive	20-24 years	9863	9863/3: Chronic myeloid leukemia, NOS	9863/3: Chronic myeloid leukemia, NOS	24	April	2006	December	2014	Index Record	End of Study	1			8.55
Louisiana - 2000+	80048503	1	Chronic Myeloid Leukemia	Yes	None/Unknown	104	Alive	70-74 years	9863	9863/3: Chronic myeloid leukemia, NOS	9863/3: Chronic myeloid leukemia, NOS	70	April	2006	December	2014	Index Record		1
Louisiana - 2000+	80049112	1	Chronic Myeloid Leukemia	Yes	None/Unknown	104	Alive	40-44 years	9863	9863/3: Chronic myeloid leukemia, NOS	9863/3: Chronic myeloid leukemia, NOS	43	April	2006	December	2014	Index Record	End of Study	1			8.55
Louisiana - 2000+	80090637	1	Chronic Myeloid Leukemia	Yes	None/Unknown	104	Alive	30-34 years	9863	9863/3: Chronic myeloid leukemia, NOS	9863/3: Chronic myeloid leukemia, NOS	31	April	2006	December	2014	Index Record	End of Study	1			8.55
New Jersey - 2000+	90325215	1	Chronic Myeloid Leukemia	Yes	None/Unknown	104	Dead	75-79 years	9863	9863/3: Chronic myeloid leukemia, NOS	9863/3: Chronic myeloid leukemia, NOS	77	September	2003	May	2012	Index Record	Death	1			8.5
New Jersey - 2000+	91370608	1	Chronic Myeloid Leukemia	Yes	None/Unknown	104	Alive	50-54 years	9863	9863/3: Chronic myeloid leukemia, NOS	9863/3: Chronic myeloid leukemia, NOS	51	May	2005	January	2014	Index Record	Lost to Follow-up	1			8.5
New Jersey - 2000+	91402349	1	Chronic Myeloid Leukemia	Yes	None/Unknown	104	Alive	55-59 years	9863	9863/3: Chronic myeloid leukemia, NOS	9863/3: Chronic myeloid leukemia, NOS	55	March	2005	December	2013	Index Record	Lost to Follow-up	1			8.59
New Jersey - 2000+	92505052	1	Chronic Myeloid Leukemia	Yes	None/Unknown	104	Alive	45-49 years	9863	9863/3: Chronic myeloid leukemia, NOS	9863/3: Chronic myeloid leukemia, NOS	45	February	2006	November	2014	Index Record	Lost to Follow-up	1			8.59
Greater Georgia - 2000+	97096392	1	Chronic Myeloid Leukemia	Yes	None/Unknown	104	Alive	40-44 years	9863	9863/3: Chronic myeloid leukemia, NOS	9863/3: Chronic myeloid leukemia, NOS	42	April	2006	December	2014	Index Record	End of Study	1			8.55
Connecticut - 2000+	11784772	1	Chronic Myeloid Leukemia	Yes	None/Unknown	103	Alive	45-49 years	9863	9863/3: Chronic myeloid leukemia, NOS	9863/3: Chronic myeloid leukemia, NOS	46	May	2006	December	2014	Index Record	End of Study	1			8.46
Connecticut - 2000+	11786979	1	Chronic Myeloid Leukemia	Yes	None/Unknown	103	Alive	40-44 years	9863	9863/3: Chronic myeloid leukemia, NOS	9863/3: Chronic myeloid leukemia, NOS	42	May	2006	December	2014	Index Record	End of Study	1			8.46
Detroit (Metropolitan) - 2000+	18753657	1	Chronic Myeloid Leukemia	Yes	None/Unknown	103	Alive	45-49 years	9863	9863/3: Chronic myeloid leukemia, NOS	9863/3: Chronic myeloid leukemia, NOS	48	October	2004	June	2013	Index Record	Lost to Follow-up	1			8.5
Iowa - 2000+	26103413	1	Chronic Myeloid Leukemia	Yes	None/Unknown	103	Dead	55-59 years	9863	9863/3: Chronic myeloid leukemia, NOS	9863/3: Chronic myeloid leukemia, NOS	59	April	2003	December	2011	Index Record	Death	1			8.5
Seattle (Puget Sound) - 2000+	35043184	1	Chronic Myeloid Leukemia	Yes	None/Unknown	103	Alive	60-64 years	9863	9863/3: Chronic myeloid leukemia, NOS	9863/3: Chronic myeloid leukemia, NOS	60	May	2006	December	2014	Index Record	End of Study	1			8.46
Seattle (Puget Sound) - 2000+	35046637	1	Chronic Myeloid Leukemia	Yes	None/Unknown	103	Alive	45-49 years	9863	9863/3: Chronic myeloid leukemia, NOS	9863/3: Chronic myeloid leukemia, NOS	48	May	2006	December	2014	Index Record	End of Study	1			8.46
Utah - 2000+	38091256	1	Chronic Myeloid Leukemia	Yes	None/Unknown	103	Alive	60-64 years	9863	9863/3: Chronic myeloid leukemia, NOS	9863/3: Chronic myeloid leukemia, NOS	63	May	2006	December	2014	Index Record	End of Study	1			8.46
San Jose-Monterey - 2000+	44063966	1	Chronic Myeloid Leukemia	Yes	None/Unknown	103	Alive	35-39 years	9863	9863/3: Chronic myeloid leukemia, NOS	9863/3: Chronic myeloid leukemia, NOS	36	May	2006	December	2014	Index Record	End of Study	1			8.46
Los Angeles - 2000+	50851930	1	Chronic Myeloid Leukemia	Yes	None/Unknown	103	Alive	65-69 years	9863	9863/3: Chronic myeloid leukemia, NOS	9863/3: Chronic myeloid leukemia, NOS	65	May	2006	December	2014	Index Record	End of Study	1			8.46
Los Angeles - 2000+	50856442	1	Chronic Myeloid Leukemia	Yes	None/Unknown	103	Alive	45-49 years	9875	9875/3: Chronic myelogenous leukemia, BCR-ABL1 positive	9875/3: Chronic myelogenous leukemia, BCR-ABL1 positive	46	May	2006	December	2014	Index Record	End of Study	1			8.46
California excluding SF/SJM/LA - 2000+	65914807	1	Chronic Myeloid Leukemia	Yes	None/Unknown	103	Dead	45-49 years	9875	9875/3: Chronic myelogenous leukemia, BCR-ABL1 positive	9875/3: Chronic myelogenous leukemia, BCR-ABL1 positive	45	August	2005	April	2014	Index Record	Death	1			8.5
California excluding SF/SJM/LA - 2000+	65988683	1	Chronic Myeloid Leukemia	Yes	None/Unknown	103	Dead	55-59 years	9875	9875/3: Chronic myelogenous leukemia, BCR-ABL1 positive	9875/3: Chronic myelogenous leukemia, BCR-ABL1 positive	55	November	2005	June	2014	Index Record	Death	1			8.41
California excluding SF/SJM/LA - 2000+	66102522	1	Chronic Myeloid Leukemia	Yes	None/Unknown	103	Alive	50-54 years	9875	9875/3: Chronic myelogenous leukemia, BCR-ABL1 positive	9875/3: Chronic myelogenous leukemia, BCR-ABL1 positive	53	May	2006	December	2014	Index Record	End of Study	1			8.46
California excluding SF/SJM/LA - 2000+	66117271	1	Chronic Myeloid Leukemia	Yes	None/Unknown	103	Alive	50-54 years	9863	9863/3: Chronic myeloid leukemia, NOS	9863/3: Chronic myeloid leukemia, NOS	50	May	2006	December	2014	Index Record	End of Study	1			8.46
California excluding SF/SJM/LA - 2000+	67240158	1	Chronic Myeloid Leukemia	Yes	None/Unknown	103	Alive	50-54 years	9875	9875/3: Chronic myelogenous leukemia, BCR-ABL1 positive	9875/3: Chronic myelogenous leukemia, BCR-ABL1 positive	53	May	2006	December	2014	Index Record	End of Study	1			8.46
California excluding SF/SJM/LA - 2000+	67337547	1	Chronic Myeloid Leukemia	Yes	None/Unknown	103	Alive	70-74 years	9863	9863/3: Chronic myeloid leukemia, NOS	9863/3: Chronic myeloid leukemia, NOS	72	May	2006	December	2014	Index Record	End of Study	1			8.46
California excluding SF/SJM/LA - 2000+	67353181	1	Chronic Myeloid Leukemia	Yes	None/Unknown	103	Alive	40-44 years	9863	9863/3: Chronic myeloid leukemia, NOS	9863/3: Chronic myeloid leukemia, NOS	43	May	2006	December	2014	Index Record	End of Study	1			8.46
Kentucky - 2000+	76040243	1	Chronic Myeloid Leukemia	Yes	None/Unknown	103	Alive	55-59 years	9863	9863/3: Chronic myeloid leukemia, NOS	9863/3: Chronic myeloid leukemia, NOS	57	May	2006	December	2014	Index Record	End of Study	1			8.46
Kentucky - 2000+	76186571	1	Chronic Myeloid Leukemia	Yes	None/Unknown	103	Alive	50-54 years	9875	9875/3: Chronic myelogenous leukemia, BCR-ABL1 positive	9875/3: Chronic myelogenous leukemia, BCR-ABL1 positive	51	May	2006	December	2014	Index Record	End of Study	1			8.46
Kentucky - 2000+	77136017	1	Chronic Myeloid Leukemia	Yes	None/Unknown	103	Dead	70-74 years	9875	9875/3: Chronic myelogenous leukemia, BCR-ABL1 positive	9875/3: Chronic myelogenous leukemia, BCR-ABL1 positive	72	February	2005	October	2013	Index Record		1
Louisiana - 2000+	79123657	1	Chronic Myeloid Leukemia	Yes	None/Unknown	103	Alive	45-49 years	9863	9863/3: Chronic myeloid leukemia, NOS	9863/3: Chronic myeloid leukemia, NOS	48	May	2006	December	2014	Index Record	End of Study	1			8.46
Louisiana - 2000+	81113088	1	Chronic Myeloid Leukemia	Yes	None/Unknown	103	Alive	35-39 years	9863	9863/3: Chronic myeloid leukemia, NOS	9863/3: Chronic myeloid leukemia, NOS	39	May	2006	December	2014	Index Record	End of Study	1			8.46
New Jersey - 2000+	91533055	1	Chronic Myeloid Leukemia	Yes	None/Unknown	103	Alive	45-49 years	9875	9875/3: Chronic myelogenous leukemia, BCR-ABL1 positive	9875/3: Chronic myelogenous leukemia, BCR-ABL1 positive	47	May	2006	December	2014	Index Record		1
New Jersey - 2000+	91545721	1	Chronic Myeloid Leukemia	Yes	None/Unknown	103	Alive	70-74 years	9863	9863/3: Chronic myeloid leukemia, NOS	9863/3: Chronic myeloid leukemia, NOS	73	May	2006	December	2014	Index Record	End of Study	1			8.46
New Jersey - 2000+	92505044	1	Chronic Myeloid Leukemia	Yes	None/Unknown	103	Alive	45-49 years	9863	9863/3: Chronic myeloid leukemia, NOS	9863/3: Chronic myeloid leukemia, NOS	47	March	2006	November	2014	Index Record	Lost to Follow-up	1			8.5
New Jersey - 2000+	92688910	1	Chronic Myeloid Leukemia	Yes	None/Unknown	103	Alive	40-44 years	9863	9863/3: Chronic myeloid leukemia, NOS	9863/3: Chronic myeloid leukemia, NOS	44	March	2006	November	2014	Index Record	Lost to Follow-up	1			8.5
Greater Georgia - 2000+	97023052	1	Chronic Myeloid Leukemia	Yes	None/Unknown	103	Alive	35-39 years	9863	9863/3: Chronic myeloid leukemia, NOS	9863/3: Chronic myeloid leukemia, NOS	38	December	2004	August	2013	Index Record	Lost to Follow-up	1			8.5
Greater Georgia - 2000+	97081821	1	Chronic Myeloid Leukemia	Yes	None/Unknown	103	Alive	50-54 years	9863	9863/3: Chronic myeloid leukemia, NOS	9863/3: Chronic myeloid leukemia, NOS	53	May	2006	December	2014	Index Record	End of Study	1			8.46
Greater Georgia - 2000+	97147782	1	Chronic Myeloid Leukemia	Yes	None/Unknown	103	Alive	45-49 years	9875	9875/3: Chronic myelogenous leukemia, BCR-ABL1 positive	9875/3: Chronic myelogenous leukemia, BCR-ABL1 positive	48	May	2006	December	2014	Index Record	End of Study	1			8.46
Greater Georgia - 2000+	99158165	1	Chronic Myeloid Leukemia	Yes	None/Unknown	103	Alive	50-54 years	9875	9875/3: Chronic myelogenous leukemia, BCR-ABL1 positive	9875/3: Chronic myelogenous leukemia, BCR-ABL1 positive	52	May	2006	December	2014	Index Record	End of Study	1			8.46
San Francisco-Oakland SMSA - 2000+	4517005	1	Chronic Myeloid Leukemia	Yes	None/Unknown	102	Alive	45-49 years	9863	9863/3: Chronic myeloid leukemia, NOS	9863/3: Chronic myeloid leukemia, NOS	48	October	2005	April	2014	Index Record	Lost to Follow-up	1			8.33
San Francisco-Oakland SMSA - 2000+	4543673	1	Chronic Myeloid Leukemia	Yes	None/Unknown	102	Alive	25-29 years	9875	9875/3: Chronic myelogenous leukemia, BCR-ABL1 positive	9875/3: Chronic myelogenous leukemia, BCR-ABL1 positive	28	June	2006	December	2014	Index Record	End of Study	1			8.38
San Francisco-Oakland SMSA - 2000+	5281030	1	Chronic Myeloid Leukemia	Yes	None/Unknown	102	Alive	40-44 years	9863	9863/3: Chronic myeloid leukemia, NOS	9863/3: Chronic myeloid leukemia, NOS	42	June	2006	December	2014	Index Record	End of Study	1			8.38
Connecticut - 2000+	12931742	1	Chronic Myeloid Leukemia	Yes	None/Unknown	102	Alive	40-44 years	9875	9875/3: Chronic myelogenous leukemia, BCR-ABL1 positive	9875/3: Chronic myelogenous leukemia, BCR-ABL1 positive	41	June	2006	December	2014	Index Record	End of Study	1			8.38
Detroit (Metropolitan) - 2000+	18821488	1	Chronic Myeloid Leukemia	Yes	None/Unknown	102	Alive	35-39 years	9863	9863/3: Chronic myeloid leukemia, NOS	9863/3: Chronic myeloid leukemia, NOS	35	June	2006	December	2014	Index Record	End of Study	1			8.38
Detroit (Metropolitan) - 2000+	18844256	1	Chronic Myeloid Leukemia	Yes	None/Unknown	102	Alive	75-79 years	9875	9875/3: Chronic myelogenous leukemia, BCR-ABL1 positive	9875/3: Chronic myelogenous leukemia, BCR-ABL1 positive	75	June	2006	December	2014	Index Record	End of Study	1			8.38
Hawaii - 2000+	22093024	1	Chronic Myeloid Leukemia	Yes	None/Unknown	102	Alive	60-64 years	9875	9875/3: Chronic myelogenous leukemia, BCR-ABL1 positive	9875/3: Chronic myelogenous leukemia, BCR-ABL1 positive	63	June	2006	December	2014	Index Record	End of Study	1			8.38
Seattle (Puget Sound) - 2000+	35040289	1	Chronic Myeloid Leukemia	Yes	None/Unknown	102	Alive	50-54 years	9863	9863/3: Chronic myeloid leukemia, NOS	9863/3: Chronic myeloid leukemia, NOS	54	June	2006	December	2014	Index Record	End of Study	1			8.38
Utah - 2000+	38085861	1	Chronic Myeloid Leukemia	Yes	None/Unknown	102	Alive	25-29 years	9863	9863/3: Chronic myeloid leukemia, NOS	9863/3: Chronic myeloid leukemia, NOS	28	June	2006	December	2014	Index Record	End of Study	1			8.38
Utah - 2000+	38147330	1	Chronic Myeloid Leukemia	Yes	None/Unknown	102	Alive	45-49 years	9863	9863/3: Chronic myeloid leukemia, NOS	9863/3: Chronic myeloid leukemia, NOS	46	June	2006	December	2014	Index Record	End of Study	1			8.38
Los Angeles - 2000+	50845511	1	Chronic Myeloid Leukemia	Yes	None/Unknown	102	Alive	45-49 years	9875	9875/3: Chronic myelogenous leukemia, BCR-ABL1 positive	9875/3: Chronic myelogenous leukemia, BCR-ABL1 positive	49	April	2006	November	2014	Index Record		1
Los Angeles - 2000+	50869451	1	Chronic Myeloid Leukemia	Yes	None/Unknown	102	Alive	45-49 years	9863	9863/3: Chronic myeloid leukemia, NOS	9863/3: Chronic myeloid leukemia, NOS	47	June	2006	December	2014	Index Record	End of Study	1			8.38
Los Angeles - 2000+	51969722	1	Chronic Myeloid Leukemia	Yes	None/Unknown	102	Alive	65-69 years	9863	9863/3: Chronic myeloid leukemia, NOS	9863/3: Chronic myeloid leukemia, NOS	66	June	2006	December	2014	Index Record		1
California excluding SF/SJM/LA - 2000+	65923451	1	Chronic Myeloid Leukemia	Yes	None/Unknown	102	Dead	75-79 years	9863	9863/3: Chronic myeloid leukemia, NOS	9863/3: Chronic myeloid leukemia, NOS	75	July	2005	February	2014	Index Record	Death	1			8.42
California excluding SF/SJM/LA - 2000+	66056548	1	Chronic Myeloid Leukemia	Yes	None/Unknown	102	Alive	70-74 years	9863	9863/3: Chronic myeloid leukemia, NOS	9863/3: Chronic myeloid leukemia, NOS	70	June	2006	December	2014	Index Record	End of Study	1			8.38
California excluding SF/SJM/LA - 2000+	66083486	1	Chronic Myeloid Leukemia	Yes	None/Unknown	102	Alive	35-39 years	9863	9863/3: Chronic myeloid leukemia, NOS	9863/3: Chronic myeloid leukemia, NOS	39	June	2006	December	2014	Index Record	End of Study	1			8.38
California excluding SF/SJM/LA - 2000+	66102606	1	Chronic Myeloid Leukemia	Yes	None/Unknown	102	Alive	70-74 years	9863	9863/3: Chronic myeloid leukemia, NOS	9863/3: Chronic myeloid leukemia, NOS	71	June	2006	December	2014	Index Record	End of Study	1			8.38
California excluding SF/SJM/LA - 2000+	67217388	1	Chronic Myeloid Leukemia	Yes	None/Unknown	102	Dead	75-79 years	9863	9863/3: Chronic myeloid leukemia, NOS	9863/3: Chronic myeloid leukemia, NOS	75	June	2005	December	2013	Index Record		1
Louisiana - 2000+	79131575	1	Chronic Myeloid Leukemia	Yes	None/Unknown	102	Alive	45-49 years	9863	9863/3: Chronic myeloid leukemia, NOS	9863/3: Chronic myeloid leukemia, NOS	47	June	2006	December	2014	Index Record	End of Study	1			8.38
Louisiana - 2000+	80049150	1	Chronic Myeloid Leukemia	Yes	None/Unknown	102	Alive	40-44 years	9863	9863/3: Chronic myeloid leukemia, NOS	9863/3: Chronic myeloid leukemia, NOS	40	June	2006	December	2014	Index Record		1
New Jersey - 2000+	91449610	1	Chronic Myeloid Leukemia	Yes	None/Unknown	102	Alive	50-54 years	9863	9863/3: Chronic myeloid leukemia, NOS	9863/3: Chronic myeloid leukemia, NOS	51	April	2006	November	2014	Index Record	Lost to Follow-up	1			8.42
New Jersey - 2000+	91484329	1	Chronic Myeloid Leukemia	Yes	None/Unknown	102	Alive	45-49 years	9875	9875/3: Chronic myelogenous leukemia, BCR-ABL1 positive	9875/3: Chronic myelogenous leukemia, BCR-ABL1 positive	49	June	2006	December	2014	Index Record	End of Study	1			8.38
New Jersey - 2000+	91533030	1	Chronic Myeloid Leukemia	Yes	None/Unknown	102	Alive	55-59 years	9863	9863/3: Chronic myeloid leukemia, NOS	9863/3: Chronic myeloid leukemia, NOS	55	June	2006	December	2014	Index Record	End of Study	1			8.38
New Jersey - 2000+	91575715	1	Chronic Myeloid Leukemia	Yes	None/Unknown	102	Alive	55-59 years	9863	9863/3: Chronic myeloid leukemia, NOS	9863/3: Chronic myeloid leukemia, NOS	57	June	2006	December	2014	Index Record	End of Study	1			8.38
Greater Georgia - 2000+	97096999	1	Chronic Myeloid Leukemia	Yes	None/Unknown	102	Alive	50-54 years	9863	9863/3: Chronic myeloid leukemia, NOS	9863/3: Chronic myeloid leukemia, NOS	50	June	2006	December	2014	Index Record	End of Study	1			8.38
San Francisco-Oakland SMSA - 2000+	4469617	1	Chronic Myeloid Leukemia	Yes	None/Unknown	101	Alive	65-69 years	9875	9875/3: Chronic myelogenous leukemia, BCR-ABL1 positive	9875/3: Chronic myelogenous leukemia, BCR-ABL1 positive	65	May	2004	November	2012	Index Record	Lost to Follow-up	1			8.34
San Francisco-Oakland SMSA - 2000+	5254264	1	Chronic Myeloid Leukemia	Yes	None/Unknown	101	Alive	35-39 years	9863	9863/3: Chronic myeloid leukemia, NOS	9863/3: Chronic myeloid leukemia, NOS	39	July	2006	December	2014	Index Record	End of Study	1			8.29
Connecticut - 2000+	12896177	1	Chronic Myeloid Leukemia	Yes	None/Unknown	101	Alive	20-24 years	9863	9863/3: Chronic myeloid leukemia, NOS	9863/3: Chronic myeloid leukemia, NOS	23	July	2006	December	2014	Index Record	End of Study	1			8.29
Detroit (Metropolitan) - 2000+	18717342	1	Chronic Myeloid Leukemia	Yes	None/Unknown	101	Dead	70-74 years	9875	9875/3: Chronic myelogenous leukemia, BCR-ABL1 positive	9875/3: Chronic myelogenous leukemia, BCR-ABL1 positive	74	January	2004	June	2012	Index Record	Death	1			8.25
Detroit (Metropolitan) - 2000+	18819157	1	Chronic Myeloid Leukemia	Yes	None/Unknown	101	Alive	55-59 years	9863	9863/3: Chronic myeloid leukemia, NOS	9863/3: Chronic myeloid leukemia, NOS	56	July	2006	December	2014	Index Record	End of Study	1			8.29
Detroit (Metropolitan) - 2000+	18831622	1	Chronic Myeloid Leukemia	Yes	None/Unknown	101	Alive	40-44 years	9863	9863/3: Chronic myeloid leukemia, NOS	9863/3: Chronic myeloid leukemia, NOS	44	July	2006	December	2014	Index Record		1
Detroit (Metropolitan) - 2000+	18903152	1	Chronic Myeloid Leukemia	Yes	None/Unknown	101	Alive	45-49 years	9863	9863/3: Chronic myeloid leukemia, NOS	9863/3: Chronic myeloid leukemia, NOS	45	July	2006	December	2014	Index Record	End of Study	1			8.29
Hawaii - 2000+	22073984	1	Chronic Myeloid Leukemia	Yes	None/Unknown	101	Alive	55-59 years	9863	9863/3: Chronic myeloid leukemia, NOS	9863/3: Chronic myeloid leukemia, NOS	56	July	2006	December	2014	Index Record	End of Study	1			8.29
Iowa - 2000+	26182318	1	Chronic Myeloid Leukemia	Yes	None/Unknown	101	Alive	35-39 years	9875	9875/3: Chronic myelogenous leukemia, BCR-ABL1 positive	9875/3: Chronic myelogenous leukemia, BCR-ABL1 positive	39	July	2006	December	2014	Index Record	End of Study	1			8.29
Iowa - 2000+	26187375	1	Chronic Myeloid Leukemia	Yes	None/Unknown	101	Alive	45-49 years	9863	9863/3: Chronic myeloid leukemia, NOS	9863/3: Chronic myeloid leukemia, NOS	48	July	2006	December	2014	Index Record	End of Study	1			8.29
Iowa - 2000+	26211866	1	Chronic Myeloid Leukemia	Yes	None/Unknown	101	Alive	55-59 years	9863	9863/3: Chronic myeloid leukemia, NOS	9863/3: Chronic myeloid leukemia, NOS	59	July	2006	December	2014	Index Record	End of Study	1			8.29
Seattle (Puget Sound) - 2000+	34177169	1	Chronic Myeloid Leukemia	Yes	None/Unknown	101	Dead	80-84 years	9875	9875/3: Chronic myelogenous leukemia, BCR-ABL1 positive	9875/3: Chronic myelogenous leukemia, BCR-ABL1 positive	80	February	2004	July	2012	Index Record		1
Seattle (Puget Sound) - 2000+	35042132	1	Chronic Myeloid Leukemia	Yes	None/Unknown	101	Alive	65-69 years	9863	9863/3: Chronic myeloid leukemia, NOS	9863/3: Chronic myeloid leukemia, NOS	69	July	2006	December	2014	Index Record	End of Study	1			8.29
Seattle (Puget Sound) - 2000+	35044717	1	Chronic Myeloid Leukemia	Yes	None/Unknown	101	Alive	35-39 years	9863	9863/3: Chronic myeloid leukemia, NOS	9863/3: Chronic myeloid leukemia, NOS	37	July	2006	December	2014	Index Record	End of Study	1			8.29
Seattle (Puget Sound) - 2000+	35049420	1	Chronic Myeloid Leukemia	Yes	None/Unknown	101	Alive	50-54 years	9863	9863/3: Chronic myeloid leukemia, NOS	9863/3: Chronic myeloid leukemia, NOS	54	July	2006	December	2014	Index Record	End of Study	1			8.29
Seattle (Puget Sound) - 2000+	35082751	1	Chronic Myeloid Leukemia	Yes	None/Unknown	101	Alive	45-49 years	9863	9863/3: Chronic myeloid leukemia, NOS	9863/3: Chronic myeloid leukemia, NOS	45	July	2006	December	2014	Index Record	End of Study	1			8.29
San Jose-Monterey - 2000+	44191102	1	Chronic Myeloid Leukemia	Yes	None/Unknown	101	Alive	25-29 years	9863	9863/3: Chronic myeloid leukemia, NOS	9863/3: Chronic myeloid leukemia, NOS	27	July	2006	December	2014	Index Record	End of Study	1			8.29
Los Angeles - 2000+	50860711	1	Chronic Myeloid Leukemia	Yes	None/Unknown	101	Alive	55-59 years	9863	9863/3: Chronic myeloid leukemia, NOS	9863/3: Chronic myeloid leukemia, NOS	58	July	2006	December	2014	Index Record	End of Study	1			8.29
Los Angeles - 2000+	50865945	1	Chronic Myeloid Leukemia	Yes	None/Unknown	101	Alive	45-49 years	9875	9875/3: Chronic myelogenous leukemia, BCR-ABL1 positive	9875/3: Chronic myelogenous leukemia, BCR-ABL1 positive	49	July	2006	December	2014	Index Record	End of Study	1			8.29
Los Angeles - 2000+	52993168	1	Chronic Myeloid Leukemia	Yes	None/Unknown	101	Alive	25-29 years	9863	9863/3: Chronic myeloid leukemia, NOS	9863/3: Chronic myeloid leukemia, NOS	27	July	2006	December	2014	Index Record	End of Study	1			8.29
Los Angeles - 2000+	53101630	1	Chronic Myeloid Leukemia	Yes	None/Unknown	101	Alive	50-54 years	9863	9863/3: Chronic myeloid leukemia, NOS	9863/3: Chronic myeloid leukemia, NOS	52	July	2006	December	2014	Index Record	End of Study	1			8.29
California excluding SF/SJM/LA - 2000+	65858336	1	Chronic Myeloid Leukemia	Yes	None/Unknown	101	Dead	65-69 years	9875	9875/3: Chronic myelogenous leukemia, BCR-ABL1 positive	9875/3: Chronic myelogenous leukemia, BCR-ABL1 positive	69	March	2005	August	2013	Index Record	Death	1			8.25
California excluding SF/SJM/LA - 2000+	66067131	1	Chronic Myeloid Leukemia	Yes	None/Unknown	101	Alive	40-44 years	9863	9863/3: Chronic myeloid leukemia, NOS	9863/3: Chronic myeloid leukemia, NOS	40	July	2006	December	2014	Index Record	End of Study	1			8.29
California excluding SF/SJM/LA - 2000+	66086202	1	Chronic Myeloid Leukemia	Yes	None/Unknown	101	Alive	70-74 years	9863	9863/3: Chronic myeloid leukemia, NOS	9863/3: Chronic myeloid leukemia, NOS	71	July	2006	December	2014	Index Record	End of Study	1			8.29
California excluding SF/SJM/LA - 2000+	67328629	1	Chronic Myeloid Leukemia	Yes	None/Unknown	101	Alive	45-49 years	9863	9863/3: Chronic myeloid leukemia, NOS	9863/3: Chronic myeloid leukemia, NOS	48	July	2006	December	2014	Index Record	End of Study	1			8.29
California excluding SF/SJM/LA - 2000+	67335042	1	Chronic Myeloid Leukemia	Yes	None/Unknown	101	Alive	55-59 years	9863	9863/3: Chronic myeloid leukemia, NOS	9863/3: Chronic myeloid leukemia, NOS	58	July	2006	December	2014	Index Record	End of Study	1			8.29
California excluding SF/SJM/LA - 2000+	67359470	1	Chronic Myeloid Leukemia	Yes	None/Unknown	101	Alive	60-64 years	9863	9863/3: Chronic myeloid leukemia, NOS	9863/3: Chronic myeloid leukemia, NOS	64	July	2006	December	2014	Index Record	End of Study	1			8.29
California excluding SF/SJM/LA - 2000+	67369307	1	Chronic Myeloid Leukemia	Yes	None/Unknown	101	Alive	55-59 years	9863	9863/3: Chronic myeloid leukemia, NOS	9863/3: Chronic myeloid leukemia, NOS	57	July	2006	December	2014	Index Record	End of Study	1			8.29
California excluding SF/SJM/LA - 2000+	67371184	1	Chronic Myeloid Leukemia	Yes	None/Unknown	101	Alive	70-74 years	9863	9863/3: Chronic myeloid leukemia, NOS	9863/3: Chronic myeloid leukemia, NOS	70	July	2006	December	2014	Index Record	End of Study	1			8.29
California excluding SF/SJM/LA - 2000+	71340459	1	Chronic Myeloid Leukemia	Yes	None/Unknown	101	Dead	65-69 years	9863	9863/3: Chronic myeloid leukemia, NOS	9863/3: Chronic myeloid leukemia, NOS	66	July	2002	December	2010	Index Record	Death	1			8.25
Kentucky - 2000+	76016498	1	Chronic Myeloid Leukemia	Yes	None/Unknown	101	Alive	30-34 years	9863	9863/3: Chronic myeloid leukemia, NOS	9863/3: Chronic myeloid leukemia, NOS	32	July	2006	December	2014	Index Record	End of Study	1			8.29
Louisiana - 2000+	78166517	1	Chronic Myeloid Leukemia	Yes	None/Unknown	101	Alive	45-49 years	9863	9863/3: Chronic myeloid leukemia, NOS	9863/3: Chronic myeloid leukemia, NOS	47	March	2006	September	2014	Index Record		1
Louisiana - 2000+	80045760	1	Chronic Myeloid Leukemia	Yes	None/Unknown	101	Alive	55-59 years	9863	9863/3: Chronic myeloid leukemia, NOS	9863/3: Chronic myeloid leukemia, NOS	58	July	2006	December	2014	Index Record	End of Study	1			8.29
Louisiana - 2000+	80091033	1	Chronic Myeloid Leukemia	Yes	None/Unknown	101	Alive	50-54 years	9875	9875/3: Chronic myelogenous leukemia, BCR-ABL1 positive	9875/3: Chronic myelogenous leukemia, BCR-ABL1 positive	54	July	2006	December	2014	Index Record	End of Study	1			8.29
Louisiana - 2000+	81215575	1	Chronic Myeloid Leukemia	Yes	None/Unknown	101	Alive	75-79 years	9863	9863/3: Chronic myeloid leukemia, NOS	9863/3: Chronic myeloid leukemia, NOS	79	July	2006	December	2014	Index Record	End of Study	1			8.29
New Jersey - 2000+	90261598	1	Chronic Myeloid Leukemia	Yes	None/Unknown	101	Dead	80-84 years	9863	9863/3: Chronic myeloid leukemia, NOS	9863/3: Chronic myeloid leukemia, NOS	84	November	2002	April	2011	Index Record	Death	1			8.25
New Jersey - 2000+	92687156	1	Chronic Myeloid Leukemia	Yes	None/Unknown	101	Alive	45-49 years	9863	9863/3: Chronic myeloid leukemia, NOS	9863/3: Chronic myeloid leukemia, NOS	48	July	2006	December	2014	Index Record	End of Study	1			8.29
Greater Georgia - 2000+	97106771	1	Chronic Myeloid Leukemia	Yes	None/Unknown	101	Alive	60-64 years	9875	9875/3: Chronic myelogenous leukemia, BCR-ABL1 positive	9875/3: Chronic myelogenous leukemia, BCR-ABL1 positive	61	July	2006	December	2014	Index Record	End of Study	1			8.29
Greater Georgia - 2000+	97130053	1	Chronic Myeloid Leukemia	Yes	None/Unknown	101	Alive	50-54 years	9863	9863/3: Chronic myeloid leukemia, NOS	9863/3: Chronic myeloid leukemia, NOS	54	July	2006	December	2014	Index Record	End of Study	1			8.29
San Francisco-Oakland SMSA - 2000+	4454464	1	Chronic Myeloid Leukemia	Yes	None/Unknown	100	Dead	75-79 years	9863	9863/3: Chronic myeloid leukemia, NOS	9863/3: Chronic myeloid leukemia, NOS	75	June	2003	October	2011	Index Record	Death	1			8.17
San Francisco-Oakland SMSA - 2000+	5371042	1	Chronic Myeloid Leukemia	Yes	None/Unknown	100	Alive	45-49 years	9863	9863/3: Chronic myeloid leukemia, NOS	9863/3: Chronic myeloid leukemia, NOS	48	August	2006	December	2014	Index Record	End of Study	1			8.21
San Francisco-Oakland SMSA - 2000+	5371261	1	Chronic Myeloid Leukemia	Yes	None/Unknown	100	Alive	75-79 years	9863	9863/3: Chronic myeloid leukemia, NOS	9863/3: Chronic myeloid leukemia, NOS	77	August	2006	December	2014	Index Record	End of Study	1			8.21
Connecticut - 2000+	11786402	1	Chronic Myeloid Leukemia	Yes	None/Unknown	100	Alive	40-44 years	9863	9863/3: Chronic myeloid leukemia, NOS	9863/3: Chronic myeloid leukemia, NOS	41	August	2006	December	2014	Index Record	End of Study	1			8.21
Detroit (Metropolitan) - 2000+	18833621	1	Chronic Myeloid Leukemia	Yes	None/Unknown	100	Alive	45-49 years	9875	9875/3: Chronic myelogenous leukemia, BCR-ABL1 positive	9875/3: Chronic myelogenous leukemia, BCR-ABL1 positive	48	August	2006	December	2014	Index Record	End of Study	1			8.21
Detroit (Metropolitan) - 2000+	18839644	1	Chronic Myeloid Leukemia	Yes	None/Unknown	100	Alive	60-64 years	9863	9863/3: Chronic myeloid leukemia, NOS	9863/3: Chronic myeloid leukemia, NOS	63	August	2006	December	2014	Index Record	End of Study	1			8.21
Iowa - 2000+	26177037	1	Chronic Myeloid Leukemia	Yes	None/Unknown	100	Alive	45-49 years	9863	9863/3: Chronic myeloid leukemia, NOS	9863/3: Chronic myeloid leukemia, NOS	47	August	2006	December	2014	Index Record	End of Study	1			8.21
New Mexico - 2000+	29609686	1	Chronic Myeloid Leukemia	Yes	None/Unknown	100	Alive	45-49 years	9863	9863/3: Chronic myeloid leukemia, NOS	9863/3: Chronic myeloid leukemia, NOS	45	August	2006	December	2014	Index Record	End of Study	1			8.21
Seattle (Puget Sound) - 2000+	35050367	1	Chronic Myeloid Leukemia	Yes	None/Unknown	100	Alive	50-54 years	9863	9863/3: Chronic myeloid leukemia, NOS	9863/3: Chronic myeloid leukemia, NOS	52	August	2006	December	2014	Index Record	End of Study	1			8.21
Atlanta (Metropolitan) - 2000+	41447534	1	Chronic Myeloid Leukemia	Yes	None/Unknown	100	Alive	25-29 years	9863	9863/3: Chronic myeloid leukemia, NOS	9863/3: Chronic myeloid leukemia, NOS	28	August	2006	December	2014	Index Record	End of Study	1			8.21
Los Angeles - 2000+	50949309	1	Chronic Myeloid Leukemia	Yes	None/Unknown	100	Alive	50-54 years	9863	9863/3: Chronic myeloid leukemia, NOS	9863/3: Chronic myeloid leukemia, NOS	52	August	2006	December	2014	Index Record	End of Study	1			8.21
California excluding SF/SJM/LA - 2000+	66012421	1	Chronic Myeloid Leukemia	Yes	None/Unknown	100	Dead	30-34 years	9863	9863/3: Chronic myeloid leukemia, NOS	9863/3: Chronic myeloid leukemia, NOS	32	December	2005	May	2014	Index Record		1
California excluding SF/SJM/LA - 2000+	66094813	1	Chronic Myeloid Leukemia	Yes	None/Unknown	100	Alive	60-64 years	9863	9863/3: Chronic myeloid leukemia, NOS	9863/3: Chronic myeloid leukemia, NOS	64	August	2006	December	2014	Index Record		1
California excluding SF/SJM/LA - 2000+	66109246	1	Chronic Myeloid Leukemia	Yes	None/Unknown	100	Alive	55-59 years	9863	9863/3: Chronic myeloid leukemia, NOS	9863/3: Chronic myeloid leukemia, NOS	56	August	2006	December	2014	Index Record	End of Study	1			8.21
California excluding SF/SJM/LA - 2000+	68831801	1	Chronic Myeloid Leukemia	Yes	None/Unknown	100	Alive	45-49 years	9875	9875/3: Chronic myelogenous leukemia, BCR-ABL1 positive	9875/3: Chronic myelogenous leukemia, BCR-ABL1 positive	45	August	2006	December	2014	Index Record	End of Study	1			8.21
Kentucky - 2000+	76032739	1	Chronic Myeloid Leukemia	Yes	None/Unknown	100	Alive	40-44 years	9875	9875/3: Chronic myelogenous leukemia, BCR-ABL1 positive	9875/3: Chronic myelogenous leukemia, BCR-ABL1 positive	43	August	2006	December	2014	Index Record	End of Study	1			8.21
Kentucky - 2000+	76179482	1	Chronic Myeloid Leukemia	Yes	None/Unknown	100	Dead	35-39 years	9863	9863/3: Chronic myeloid leukemia, NOS	9863/3: Chronic myeloid leukemia, NOS	35	October	2002	February	2011	Index Record	Death	1			8.17
Louisiana - 2000+	78173731	1	Chronic Myeloid Leukemia	Yes	None/Unknown	100	Alive	60-64 years	9863	9863/3: Chronic myeloid leukemia, NOS	9863/3: Chronic myeloid leukemia, NOS	61	August	2006	December	2014	Index Record	End of Study	1			8.21
Louisiana - 2000+	78175955	1	Chronic Myeloid Leukemia	Yes	None/Unknown	100	Alive	50-54 years	9863	9863/3: Chronic myeloid leukemia, NOS	9863/3: Chronic myeloid leukemia, NOS	53	August	2006	December	2014	Index Record	End of Study	1			8.21
Louisiana - 2000+	78180520	1	Chronic Myeloid Leukemia	Yes	None/Unknown	100	Alive	55-59 years	9875	9875/3: Chronic myelogenous leukemia, BCR-ABL1 positive	9875/3: Chronic myelogenous leukemia, BCR-ABL1 positive	57	August	2006	December	2014	Index Record	End of Study	1			8.21
Louisiana - 2000+	79057946	1	Chronic Myeloid Leukemia	Yes	None/Unknown	100	Alive	45-49 years	9863	9863/3: Chronic myeloid leukemia, NOS	9863/3: Chronic myeloid leukemia, NOS	46	August	2006	December	2014	Index Record	End of Study	1			8.21
New Jersey - 2000+	91377463	1	Chronic Myeloid Leukemia	Yes	None/Unknown	100	Alive	45-49 years	9863	9863/3: Chronic myeloid leukemia, NOS	9863/3: Chronic myeloid leukemia, NOS	48	March	2004	July	2012	Index Record	Lost to Follow-up	1			8.17
New Jersey - 2000+	91487642	1	Chronic Myeloid Leukemia	Yes	None/Unknown	100	Alive	35-39 years	9863	9863/3: Chronic myeloid leukemia, NOS	9863/3: Chronic myeloid leukemia, NOS	35	June	2006	November	2014	Index Record	Lost to Follow-up	1			8.25
New Jersey - 2000+	91556706	1	Chronic Myeloid Leukemia	Yes	None/Unknown	100	Alive	30-34 years	9863	9863/3: Chronic myeloid leukemia, NOS	9863/3: Chronic myeloid leukemia, NOS	31	June	2006	November	2014	Index Record	Lost to Follow-up	1			8.25
New Jersey - 2000+	92502204	1	Chronic Myeloid Leukemia	Yes	None/Unknown	100	Alive	40-44 years	9863	9863/3: Chronic myeloid leukemia, NOS	9863/3: Chronic myeloid leukemia, NOS	44	June	2006	November	2014	Index Record	Lost to Follow-up	1			8.25
New Jersey - 2000+	92596887	1	Chronic Myeloid Leukemia	Yes	None/Unknown	100	Alive	60-64 years	9863	9863/3: Chronic myeloid leukemia, NOS	9863/3: Chronic myeloid leukemia, NOS	61	July	2006	November	2014	Index Record	Lost to Follow-up	1			8.17
Greater Georgia - 2000+	97099087	1	Chronic Myeloid Leukemia	Yes	None/Unknown	100	Alive	50-54 years	9863	9863/3: Chronic myeloid leukemia, NOS	9863/3: Chronic myeloid leukemia, NOS	54	August	2006	December	2014	Index Record	End of Study	1			8.21
Greater Georgia - 2000+	97099238	1	Chronic Myeloid Leukemia	Yes	None/Unknown	100	Alive	70-74 years	9863	9863/3: Chronic myeloid leukemia, NOS	9863/3: Chronic myeloid leukemia, NOS	70	August	2006	December	2014	Index Record	End of Study	1			8.21
Greater Georgia - 2000+	97099318	1	Chronic Myeloid Leukemia	Yes	None/Unknown	100	Alive	40-44 years	9863	9863/3: Chronic myeloid leukemia, NOS	9863/3: Chronic myeloid leukemia, NOS	40	August	2006	December	2014	Index Record	End of Study	1			8.21
San Francisco-Oakland SMSA - 2000+	5252882	1	Chronic Myeloid Leukemia	Yes	None/Unknown	99	Alive	45-49 years	9863	9863/3: Chronic myeloid leukemia, NOS	9863/3: Chronic myeloid leukemia, NOS	45	September	2006	December	2014	Index Record	End of Study	1			8.13
San Francisco-Oakland SMSA - 2000+	5253775	1	Chronic Myeloid Leukemia	Yes	None/Unknown	99	Alive	40-44 years	9863	9863/3: Chronic myeloid leukemia, NOS	9863/3: Chronic myeloid leukemia, NOS	42	September	2006	December	2014	Index Record	End of Study	1			8.13
Connecticut - 2000+	13058139	1	Chronic Myeloid Leukemia	Yes	None/Unknown	99	Alive	60-64 years	9875	9875/3: Chronic myelogenous leukemia, BCR-ABL1 positive	9875/3: Chronic myelogenous leukemia, BCR-ABL1 positive	63	September	2006	December	2014	Index Record	End of Study	1			8.13
Detroit (Metropolitan) - 2000+	18800144	1	Chronic Myeloid Leukemia	Yes	None/Unknown	99	Alive	30-34 years	9863	9863/3: Chronic myeloid leukemia, NOS	9863/3: Chronic myeloid leukemia, NOS	33	September	2006	December	2014	Index Record	End of Study	1			8.13
Hawaii - 2000+	22078440	1	Chronic Myeloid Leukemia	Yes	None/Unknown	99	Alive	45-49 years	9863	9863/3: Chronic myeloid leukemia, NOS	9863/3: Chronic myeloid leukemia, NOS	46	September	2006	December	2014	Index Record		1
Iowa - 2000+	26192096	1	Chronic Myeloid Leukemia	Yes	None/Unknown	99	Alive	70-74 years	9863	9863/3: Chronic myeloid leukemia, NOS	9863/3: Chronic myeloid leukemia, NOS	74	September	2006	December	2014	Index Record	End of Study	1			8.13
Iowa - 2000+	26194839	1	Chronic Myeloid Leukemia	Yes	None/Unknown	99	Alive	85+ years	9863	9863/3: Chronic myeloid leukemia, NOS	9863/3: Chronic myeloid leukemia, NOS	85	September	2006	December	2014	Index Record	End of Study	1			8.13
New Mexico - 2000+	29603394	1	Chronic Myeloid Leukemia	Yes	None/Unknown	99	Alive	70-74 years	9863	9863/3: Chronic myeloid leukemia, NOS	9863/3: Chronic myeloid leukemia, NOS	73	September	2006	December	2014	Index Record	End of Study	1			8.13
Seattle (Puget Sound) - 2000+	34173582	1	Chronic Myeloid Leukemia	Yes	None/Unknown	99	Dead	40-44 years	9875	9875/3: Chronic myelogenous leukemia, BCR-ABL1 positive	9875/3: Chronic myelogenous leukemia, BCR-ABL1 positive	41	February	2004	May	2012	Index Record	Death	1			8.08
Seattle (Puget Sound) - 2000+	35097086	1	Chronic Myeloid Leukemia	Yes	None/Unknown	99	Alive	50-54 years	9863	9863/3: Chronic myeloid leukemia, NOS	9863/3: Chronic myeloid leukemia, NOS	51	September	2006	December	2014	Index Record		1
Utah - 2000+	38168096	1	Chronic Myeloid Leukemia	Yes	None/Unknown	99	Alive	80-84 years	9863	9863/3: Chronic myeloid leukemia, NOS	9863/3: Chronic myeloid leukemia, NOS	82	September	2006	December	2014	Index Record		1
Atlanta (Metropolitan) - 2000+	40404376	1	Chronic Myeloid Leukemia	Yes	None/Unknown	99	Alive	25-29 years	9875	9875/3: Chronic myelogenous leukemia, BCR-ABL1 positive	9875/3: Chronic myelogenous leukemia, BCR-ABL1 positive	27	September	2006	December	2014	Index Record		1
Los Angeles - 2000+	50829453	1	Chronic Myeloid Leukemia	Yes	None/Unknown	99	Alive	20-24 years	9863	9863/3: Chronic myeloid leukemia, NOS	9863/3: Chronic myeloid leukemia, NOS	23	September	2005	January	2014	Index Record	Lost to Follow-up	1			8.17
Los Angeles - 2000+	50884984	1	Chronic Myeloid Leukemia	Yes	None/Unknown	99	Alive	50-54 years	9863	9863/3: Chronic myeloid leukemia, NOS	9863/3: Chronic myeloid leukemia, NOS	53	September	2006	December	2014	Index Record	End of Study	1			8.13
California excluding SF/SJM/LA - 2000+	65870643	1	Chronic Myeloid Leukemia	Yes	None/Unknown	99	Dead	55-59 years	9863	9863/3: Chronic myeloid leukemia, NOS	9863/3: Chronic myeloid leukemia, NOS	57	August	2004	November	2012	Index Record		1
California excluding SF/SJM/LA - 2000+	66059039	1	Chronic Myeloid Leukemia	Yes	None/Unknown	99	Alive	55-59 years	9863	9863/3: Chronic myeloid leukemia, NOS	9863/3: Chronic myeloid leukemia, NOS	56	September	2006	December	2014	Index Record		1
California excluding SF/SJM/LA - 2000+	66059045	1	Chronic Myeloid Leukemia	Yes	None/Unknown	99	Alive	50-54 years	9863	9863/3: Chronic myeloid leukemia, NOS	9863/3: Chronic myeloid leukemia, NOS	53	September	2006	December	2014	Index Record	End of Study	1			8.13
California excluding SF/SJM/LA - 2000+	66079476	1	Chronic Myeloid Leukemia	Yes	None/Unknown	99	Alive	70-74 years	9863	9863/3: Chronic myeloid leukemia, NOS	9863/3: Chronic myeloid leukemia, NOS	74	September	2006	December	2014	Index Record	End of Study	1			8.13
California excluding SF/SJM/LA - 2000+	66125103	1	Chronic Myeloid Leukemia	Yes	None/Unknown	99	Alive	45-49 years	9875	9875/3: Chronic myelogenous leukemia, BCR-ABL1 positive	9875/3: Chronic myelogenous leukemia, BCR-ABL1 positive	46	September	2006	December	2014	Index Record	End of Study	1			8.13
California excluding SF/SJM/LA - 2000+	66127939	1	Chronic Myeloid Leukemia	Yes	None/Unknown	99	Alive	50-54 years	9945	9945/3: Chronic myelomonocytic leukemia	9945/3: Chronic myelomonocytic leukemia	52	September	2006	December	2014	Index Record		1
California excluding SF/SJM/LA - 2000+	66132571	1	Chronic Myeloid Leukemia	Yes	None/Unknown	99	Alive	40-44 years	9875	9875/3: Chronic myelogenous leukemia, BCR-ABL1 positive	9875/3: Chronic myelogenous leukemia, BCR-ABL1 positive	40	September	2006	December	2014	Index Record	End of Study	1			8.13
California excluding SF/SJM/LA - 2000+	66134842	1	Chronic Myeloid Leukemia	Yes	None/Unknown	99	Alive	45-49 years	9863	9863/3: Chronic myeloid leukemia, NOS	9863/3: Chronic myeloid leukemia, NOS	45	September	2006	December	2014	Index Record	End of Study	1			8.13
California excluding SF/SJM/LA - 2000+	67216823	1	Chronic Myeloid Leukemia	Yes	None/Unknown	99	Alive	35-39 years	9863	9863/3: Chronic myeloid leukemia, NOS	9863/3: Chronic myeloid leukemia, NOS	39	September	2006	December	2014	Index Record	End of Study	1			8.13
California excluding SF/SJM/LA - 2000+	68706450	1	Chronic Myeloid Leukemia	Yes	None/Unknown	99	Alive	65-69 years	9863	9863/3: Chronic myeloid leukemia, NOS	9863/3: Chronic myeloid leukemia, NOS	68	September	2006	December	2014	Index Record	End of Study	1			8.13
Louisiana - 2000+	80091339	1	Chronic Myeloid Leukemia	Yes	None/Unknown	99	Alive	55-59 years	9863	9863/3: Chronic myeloid leukemia, NOS	9863/3: Chronic myeloid leukemia, NOS	59	September	2006	December	2014	Index Record	End of Study	1			8.13
Louisiana - 2000+	81021843	1	Chronic Myeloid Leukemia	Yes	None/Unknown	99	Dead	30-34 years	9863	9863/3: Chronic myeloid leukemia, NOS	9863/3: Chronic myeloid leukemia, NOS	31	August	2004	November	2012	Index Record		1
New Jersey - 2000+	91450317	1	Chronic Myeloid Leukemia	Yes	None/Unknown	99	Alive	25-29 years	9863	9863/3: Chronic myeloid leukemia, NOS	9863/3: Chronic myeloid leukemia, NOS	25	July	2005	October	2013	Index Record	Lost to Follow-up	1			8.08
[truncated: 8,147 more rows]

## Sheet: Sheet3
SEER registry	Patient ID	Record number recode	Site recode B ICD-O-3/WHO 2008 (Event Variable)	Chemotherapy recode (yes, no/unk)	Radiation recode	Survival months	Vital status recode (study cutoff used)	Age recode with <1 year olds	Histologic Type ICD-O-3	ICD-O-3 Hist/behav, malignant	ICD-O-3 Hist/behav	Age at diagnosis	Month of diagnosis recode	Year of diagnosis	Month of follow-up recode	Year of follow-up recode	Event Number	Reason for Exit	Sequence Number (Calculated)	Age at Event in Months (Calculated)	Months Since Index (Calculated)	Person Time Years (Calculated)
[truncated: 9,872 more rows]

[truncated: 1 more sheets: Sheet4]
